# Supplementary material for: Determining the Optimal Heparin Binding Domain Distance in VEGF165 Using Umbrella Sampling Simulations for Optimal Dimeric Aptamer Design
Source: Int J Mol Sci. 2026 Jan 10;27(2):712. doi: 10.3390/ijms27020712 (PMC12841335; doi:10.3390/ijms27020712)
Supplement: Supplementary file 1 [file ijms-27-00712-s001.zip]

Archive with 8 entries (8 files):
- Figure 9 structure.pdb
- Figure S1.png
- Figure S2.png
- Figure S3.tif
- Figure S4.tif
- Figure S5.tif
- Figure S6.tif
- LEE_IJMS_SI_final.pdf
