# Supplementary material for: Determining the Optimal Heparin Binding Domain Distance in VEGF165 Using Umbrella Sampling Simulations for Optimal Dimeric Aptamer Design
Source: Int J Mol Sci. 2026 Jan 10;27(2):712. doi: 10.3390/ijms27020712 (PMC12841335; doi:10.3390/ijms27020712)
Supplement: Supplementary file 1 [file ijms-27-00712-s001.zip › Figure 9 structure.pdb]

REMARK    GENERATED BY TRJCONV
TITLE     Generic title in water t= 100000.00000 step= 25000000
REMARK    THIS IS A SIMULATION BOX
CRYST1  106.772  101.593   95.255  90.00  90.00  90.00 P 1           1
MODEL        1
ATOM      1  N   GLU A   1      77.400  69.930  64.180  1.00  0.00           N
ATOM      2  H1  GLU A   1      76.680  69.670  64.840  1.00  0.00           H
ATOM      3  H2  GLU A   1      76.980  70.250  63.320  1.00  0.00           H
ATOM      4  H3  GLU A   1      77.740  70.790  64.580  1.00  0.00           H
ATOM      5  CA  GLU A   1      78.410  68.870  64.140  1.00  0.00           C
ATOM      6  HA  GLU A   1      79.300  69.250  63.640  1.00  0.00           H
ATOM      7  CB  GLU A   1      78.830  68.530  65.540  1.00  0.00           C
ATOM      8  HB2 GLU A   1      77.940  68.160  66.050  1.00  0.00           H
ATOM      9  HB3 GLU A   1      79.540  67.710  65.530  1.00  0.00           H
ATOM     10  CG  GLU A   1      79.480  69.710  66.310  1.00  0.00           C
ATOM     11  HG2 GLU A   1      80.130  70.170  65.570  1.00  0.00           H
ATOM     12  HG3 GLU A   1      78.660  70.360  66.630  1.00  0.00           H
ATOM     13  CD  GLU A   1      80.320  69.260  67.490  1.00  0.00           C
ATOM     14  OE1 GLU A   1      81.230  70.070  67.940  1.00  0.00           O
ATOM     15  OE2 GLU A   1      80.000  68.280  68.150  1.00  0.00           O
ATOM     16  C   GLU A   1      77.880  67.710  63.410  1.00  0.00           C
ATOM     17  O   GLU A   1      76.660  67.490  63.400  1.00  0.00           O
ATOM     18  N   VAL A   2      78.800  66.960  62.720  1.00  0.00           N
ATOM     19  H   VAL A   2      79.800  67.050  62.760  1.00  0.00           H
ATOM     20  CA  VAL A   2      78.450  65.870  61.880  1.00  0.00           C
ATOM     21  HA  VAL A   2      77.790  66.260  61.100  1.00  0.00           H
ATOM     22  CB  VAL A   2      79.630  65.370  61.100  1.00  0.00           C
ATOM     23  HB  VAL A   2      80.410  64.990  61.760  1.00  0.00           H
ATOM     24  CG1 VAL A   2      79.310  64.140  60.240  1.00  0.00           C
ATOM     25 HG11 VAL A   2      78.410  64.290  59.640  1.00  0.00           H
ATOM     26 HG12 VAL A   2      80.090  63.870  59.530  1.00  0.00           H
ATOM     27 HG13 VAL A   2      79.170  63.360  60.980  1.00  0.00           H
ATOM     28  CG2 VAL A   2      80.340  66.420  60.200  1.00  0.00           C
ATOM     29 HG21 VAL A   2      79.640  66.660  59.400  1.00  0.00           H
ATOM     30 HG22 VAL A   2      80.650  67.290  60.780  1.00  0.00           H
ATOM     31 HG23 VAL A   2      81.290  66.000  59.860  1.00  0.00           H
ATOM     32  C   VAL A   2      77.740  64.840  62.770  1.00  0.00           C
ATOM     33  O   VAL A   2      78.340  64.270  63.690  1.00  0.00           O
ATOM     34  N   VAL A   3      76.520  64.580  62.430  1.00  0.00           N
ATOM     35  H   VAL A   3      76.030  65.150  61.760  1.00  0.00           H
ATOM     36  CA  VAL A   3      75.880  63.380  62.990  1.00  0.00           C
ATOM     37  HA  VAL A   3      75.760  63.450  64.070  1.00  0.00           H
ATOM     38  CB  VAL A   3      74.480  63.240  62.480  1.00  0.00           C
ATOM     39  HB  VAL A   3      74.580  62.990  61.420  1.00  0.00           H
ATOM     40  CG1 VAL A   3      73.620  62.200  63.120  1.00  0.00           C
ATOM     41 HG11 VAL A   3      72.690  62.120  62.540  1.00  0.00           H
ATOM     42 HG12 VAL A   3      74.100  61.230  63.120  1.00  0.00           H
ATOM     43 HG13 VAL A   3      73.280  62.480  64.110  1.00  0.00           H
ATOM     44  CG2 VAL A   3      73.690  64.560  62.510  1.00  0.00           C
ATOM     45 HG21 VAL A   3      73.990  65.070  63.420  1.00  0.00           H
ATOM     46 HG22 VAL A   3      73.860  65.190  61.640  1.00  0.00           H
ATOM     47 HG23 VAL A   3      72.630  64.330  62.630  1.00  0.00           H
ATOM     48  C   VAL A   3      76.650  62.090  62.550  1.00  0.00           C
ATOM     49  O   VAL A   3      76.810  61.740  61.350  1.00  0.00           O
ATOM     50  N   LYS A   4      77.250  61.450  63.510  1.00  0.00           N
ATOM     51  H   LYS A   4      77.100  61.730  64.470  1.00  0.00           H
ATOM     52  CA  LYS A   4      78.130  60.280  63.340  1.00  0.00           C
ATOM     53  HA  LYS A   4      78.700  60.450  62.430  1.00  0.00           H
ATOM     54  CB  LYS A   4      79.150  59.980  64.470  1.00  0.00           C
ATOM     55  HB2 LYS A   4      79.940  59.300  64.170  1.00  0.00           H
ATOM     56  HB3 LYS A   4      79.620  60.950  64.670  1.00  0.00           H
ATOM     57  CG  LYS A   4      78.510  59.350  65.700  1.00  0.00           C
ATOM     58  HG2 LYS A   4      77.770  59.990  66.170  1.00  0.00           H
ATOM     59  HG3 LYS A   4      78.000  58.410  65.480  1.00  0.00           H
ATOM     60  CD  LYS A   4      79.650  59.150  66.770  1.00  0.00           C
ATOM     61  HD2 LYS A   4      80.570  58.690  66.410  1.00  0.00           H
ATOM     62  HD3 LYS A   4      79.810  60.140  67.190  1.00  0.00           H
ATOM     63  CE  LYS A   4      79.110  58.280  67.910  1.00  0.00           C
ATOM     64  HE2 LYS A   4      78.180  58.680  68.320  1.00  0.00           H
ATOM     65  HE3 LYS A   4      78.660  57.370  67.510  1.00  0.00           H
ATOM     66  NZ  LYS A   4      80.150  58.030  68.930  1.00  0.00           N
ATOM     67  HZ1 LYS A   4      79.760  57.540  69.720  1.00  0.00           H
ATOM     68  HZ2 LYS A   4      80.840  57.430  68.510  1.00  0.00           H
ATOM     69  HZ3 LYS A   4      80.560  58.870  69.310  1.00  0.00           H
ATOM     70  C   LYS A   4      77.260  59.090  62.880  1.00  0.00           C
ATOM     71  O   LYS A   4      76.080  59.000  63.140  1.00  0.00           O
ATOM     72  N   PHE A   5      77.860  58.220  62.060  1.00  0.00           N
ATOM     73  H   PHE A   5      78.760  58.550  61.730  1.00  0.00           H
ATOM     74  CA  PHE A   5      77.310  57.100  61.270  1.00  0.00           C
ATOM     75  HA  PHE A   5      76.800  57.490  60.380  1.00  0.00           H
ATOM     76  CB  PHE A   5      78.530  56.290  60.720  1.00  0.00           C
ATOM     77  HB2 PHE A   5      79.090  56.830  59.960  1.00  0.00           H
ATOM     78  HB3 PHE A   5      79.220  56.010  61.510  1.00  0.00           H
ATOM     79  CG  PHE A   5      78.160  54.940  60.090  1.00  0.00           C
ATOM     80  CD1 PHE A   5      78.830  53.780  60.610  1.00  0.00           C
ATOM     81  HD1 PHE A   5      79.450  53.810  61.490  1.00  0.00           H
ATOM     82  CE1 PHE A   5      78.560  52.510  60.040  1.00  0.00           C
ATOM     83  HE1 PHE A   5      79.020  51.600  60.400  1.00  0.00           H
ATOM     84  CZ  PHE A   5      77.720  52.420  58.940  1.00  0.00           C
ATOM     85  HZ  PHE A   5      77.550  51.480  58.430  1.00  0.00           H
ATOM     86  CE2 PHE A   5      77.010  53.570  58.470  1.00  0.00           C
ATOM     87  HE2 PHE A   5      76.440  53.410  57.570  1.00  0.00           H
ATOM     88  CD2 PHE A   5      77.210  54.870  59.040  1.00  0.00           C
ATOM     89  HD2 PHE A   5      76.710  55.730  58.610  1.00  0.00           H
ATOM     90  C   PHE A   5      76.270  56.230  61.990  1.00  0.00           C
ATOM     91  O   PHE A   5      75.080  56.230  61.700  1.00  0.00           O
ATOM     92  N   MET A   6      76.660  55.550  63.060  1.00  0.00           N
ATOM     93  H   MET A   6      77.640  55.560  63.300  1.00  0.00           H
ATOM     94  CA  MET A   6      75.730  54.750  63.920  1.00  0.00           C
ATOM     95  HA  MET A   6      75.270  53.920  63.380  1.00  0.00           H
ATOM     96  CB  MET A   6      76.490  54.030  65.070  1.00  0.00           C
ATOM     97  HB2 MET A   6      77.230  54.720  65.490  1.00  0.00           H
ATOM     98  HB3 MET A   6      75.880  53.790  65.940  1.00  0.00           H
ATOM     99  CG  MET A   6      77.210  52.740  64.620  1.00  0.00           C
ATOM    100  HG2 MET A   6      77.950  53.070  63.890  1.00  0.00           H
ATOM    101  HG3 MET A   6      77.810  52.380  65.460  1.00  0.00           H
ATOM    102  SD  MET A   6      76.240  51.420  63.830  1.00  0.00           S
ATOM    103  CE  MET A   6      75.450  50.510  65.170  1.00  0.00           C
ATOM    104  HE1 MET A   6      74.650  51.120  65.590  1.00  0.00           H
ATOM    105  HE2 MET A   6      75.000  49.560  64.850  1.00  0.00           H
ATOM    106  HE3 MET A   6      76.230  50.300  65.900  1.00  0.00           H
ATOM    107  C   MET A   6      74.610  55.640  64.520  1.00  0.00           C
ATOM    108  O   MET A   6      73.550  55.070  64.710  1.00  0.00           O
ATOM    109  N   ASP A   7      74.850  56.970  64.700  1.00  0.00           N
ATOM    110  H   ASP A   7      75.750  57.300  64.390  1.00  0.00           H
ATOM    111  CA  ASP A   7      73.800  57.890  65.210  1.00  0.00           C
ATOM    112  HA  ASP A   7      73.460  57.310  66.070  1.00  0.00           H
ATOM    113  CB  ASP A   7      74.340  59.260  65.760  1.00  0.00           C
ATOM    114  HB2 ASP A   7      75.310  59.130  66.250  1.00  0.00           H
ATOM    115  HB3 ASP A   7      74.480  59.970  64.960  1.00  0.00           H
ATOM    116  CG  ASP A   7      73.420  59.870  66.780  1.00  0.00           C
ATOM    117  OD1 ASP A   7      73.420  61.110  66.910  1.00  0.00           O
ATOM    118  OD2 ASP A   7      72.750  59.190  67.570  1.00  0.00           O
ATOM    119  C   ASP A   7      72.630  57.920  64.170  1.00  0.00           C
ATOM    120  O   ASP A   7      71.560  57.550  64.490  1.00  0.00           O
ATOM    121  N   VAL A   8      72.890  58.420  62.940  1.00  0.00           N
ATOM    122  H   VAL A   8      73.880  58.520  62.750  1.00  0.00           H
ATOM    123  CA  VAL A   8      71.910  58.430  61.850  1.00  0.00           C
ATOM    124  HA  VAL A   8      71.000  58.830  62.300  1.00  0.00           H
ATOM    125  CB  VAL A   8      72.310  59.180  60.610  1.00  0.00           C
ATOM    126  HB  VAL A   8      72.570  60.160  61.020  1.00  0.00           H
ATOM    127  CG1 VAL A   8      73.600  58.830  59.840  1.00  0.00           C
ATOM    128 HG11 VAL A   8      73.490  57.800  59.510  1.00  0.00           H
ATOM    129 HG12 VAL A   8      73.730  59.530  59.010  1.00  0.00           H
ATOM    130 HG13 VAL A   8      74.500  58.860  60.450  1.00  0.00           H
ATOM    131  CG2 VAL A   8      71.180  59.400  59.600  1.00  0.00           C
ATOM    132 HG21 VAL A   8      70.370  59.980  60.030  1.00  0.00           H
ATOM    133 HG22 VAL A   8      71.480  60.030  58.760  1.00  0.00           H
ATOM    134 HG23 VAL A   8      70.840  58.420  59.280  1.00  0.00           H
ATOM    135  C   VAL A   8      71.400  56.980  61.480  1.00  0.00           C
ATOM    136  O   VAL A   8      70.230  56.860  61.230  1.00  0.00           O
ATOM    137  N   TYR A   9      72.230  55.920  61.440  1.00  0.00           N
ATOM    138  H   TYR A   9      73.200  56.020  61.720  1.00  0.00           H
ATOM    139  CA  TYR A   9      71.840  54.520  61.210  1.00  0.00           C
ATOM    140  HA  TYR A   9      71.340  54.490  60.240  1.00  0.00           H
ATOM    141  CB  TYR A   9      73.200  53.770  60.980  1.00  0.00           C
ATOM    142  HB2 TYR A   9      73.700  54.320  60.180  1.00  0.00           H
ATOM    143  HB3 TYR A   9      73.800  53.980  61.860  1.00  0.00           H
ATOM    144  CG  TYR A   9      72.930  52.270  60.720  1.00  0.00           C
ATOM    145  CD1 TYR A   9      73.530  51.360  61.560  1.00  0.00           C
ATOM    146  HD1 TYR A   9      74.040  51.620  62.480  1.00  0.00           H
ATOM    147  CE1 TYR A   9      73.420  49.920  61.230  1.00  0.00           C
ATOM    148  HE1 TYR A   9      73.800  49.160  61.890  1.00  0.00           H
ATOM    149  CZ  TYR A   9      72.780  49.570  60.010  1.00  0.00           C
ATOM    150  OH  TYR A   9      72.770  48.280  59.600  1.00  0.00           O
ATOM    151  HH  TYR A   9      73.070  47.730  60.330  1.00  0.00           H
ATOM    152  CE2 TYR A   9      72.070  50.550  59.200  1.00  0.00           C
ATOM    153  HE2 TYR A   9      71.640  50.270  58.240  1.00  0.00           H
ATOM    154  CD2 TYR A   9      72.300  51.880  59.530  1.00  0.00           C
ATOM    155  HD2 TYR A   9      71.830  52.610  58.880  1.00  0.00           H
ATOM    156  C   TYR A   9      70.970  53.870  62.300  1.00  0.00           C
ATOM    157  O   TYR A   9      70.140  52.970  62.050  1.00  0.00           O
ATOM    158  N   GLN A  10      71.040  54.390  63.510  1.00  0.00           N
ATOM    159  H   GLN A  10      71.800  55.030  63.670  1.00  0.00           H
ATOM    160  CA  GLN A  10      70.030  54.120  64.560  1.00  0.00           C
ATOM    161  HA  GLN A  10      69.850  53.050  64.540  1.00  0.00           H
ATOM    162  CB  GLN A  10      70.610  54.490  65.930  1.00  0.00           C
ATOM    163  HB2 GLN A  10      71.560  53.970  66.030  1.00  0.00           H
ATOM    164  HB3 GLN A  10      70.790  55.560  66.030  1.00  0.00           H
ATOM    165  CG  GLN A  10      69.740  54.100  67.100  1.00  0.00           C
ATOM    166  HG2 GLN A  10      68.920  54.790  67.310  1.00  0.00           H
ATOM    167  HG3 GLN A  10      69.400  53.080  66.950  1.00  0.00           H
ATOM    168  CD  GLN A  10      70.470  54.160  68.440  1.00  0.00           C
ATOM    169  OE1 GLN A  10      71.110  55.140  68.770  1.00  0.00           O
ATOM    170  NE2 GLN A  10      70.540  53.120  69.230  1.00  0.00           N
ATOM    171 HE21 GLN A  10      71.050  53.240  70.090  1.00  0.00           H
ATOM    172 HE22 GLN A  10      70.120  52.310  68.780  1.00  0.00           H
ATOM    173  C   GLN A  10      68.740  55.000  64.400  1.00  0.00           C
ATOM    174  O   GLN A  10      67.710  54.470  64.220  1.00  0.00           O
ATOM    175  N   ARG A  11      68.850  56.380  64.320  1.00  0.00           N
ATOM    176  H   ARG A  11      69.780  56.760  64.220  1.00  0.00           H
ATOM    177  CA  ARG A  11      67.700  57.240  63.980  1.00  0.00           C
ATOM    178  HA  ARG A  11      67.100  57.340  64.890  1.00  0.00           H
ATOM    179  CB  ARG A  11      68.240  58.650  63.740  1.00  0.00           C
ATOM    180  HB2 ARG A  11      69.280  58.610  63.420  1.00  0.00           H
ATOM    181  HB3 ARG A  11      67.690  59.260  63.030  1.00  0.00           H
ATOM    182  CG  ARG A  11      68.280  59.430  65.110  1.00  0.00           C
ATOM    183  HG2 ARG A  11      67.280  59.540  65.520  1.00  0.00           H
ATOM    184  HG3 ARG A  11      68.940  58.840  65.750  1.00  0.00           H
ATOM    185  CD  ARG A  11      68.840  60.830  64.870  1.00  0.00           C
ATOM    186  HD2 ARG A  11      69.110  61.270  65.830  1.00  0.00           H
ATOM    187  HD3 ARG A  11      69.800  60.760  64.360  1.00  0.00           H
ATOM    188  NE  ARG A  11      67.850  61.690  64.150  1.00  0.00           N
ATOM    189  HE  ARG A  11      66.920  61.300  64.100  1.00  0.00           H
ATOM    190  CZ  ARG A  11      67.990  63.010  63.880  1.00  0.00           C
ATOM    191  NH1 ARG A  11      69.130  63.560  64.160  1.00  0.00           N
ATOM    192 HH11 ARG A  11      69.800  63.050  64.730  1.00  0.00           H
ATOM    193 HH12 ARG A  11      69.300  64.500  63.850  1.00  0.00           H
ATOM    194  NH2 ARG A  11      66.990  63.640  63.280  1.00  0.00           N
ATOM    195 HH21 ARG A  11      66.080  63.220  63.220  1.00  0.00           H
ATOM    196 HH22 ARG A  11      67.090  64.630  63.090  1.00  0.00           H
ATOM    197  C   ARG A  11      66.790  56.670  62.800  1.00  0.00           C
ATOM    198  O   ARG A  11      65.530  56.820  62.800  1.00  0.00           O
ATOM    199  N   SER A  12      67.330  56.080  61.720  1.00  0.00           N
ATOM    200  H   SER A  12      68.340  55.980  61.680  1.00  0.00           H
ATOM    201  CA  SER A  12      66.650  55.570  60.440  1.00  0.00           C
ATOM    202  HA  SER A  12      65.840  56.220  60.120  1.00  0.00           H
ATOM    203  CB  SER A  12      67.510  55.710  59.230  1.00  0.00           C
ATOM    204  HB2 SER A  12      68.510  55.280  59.330  1.00  0.00           H
ATOM    205  HB3 SER A  12      66.980  55.250  58.390  1.00  0.00           H
ATOM    206  OG  SER A  12      67.670  57.070  58.950  1.00  0.00           O
ATOM    207  HG  SER A  12      68.070  57.130  58.080  1.00  0.00           H
ATOM    208  C   SER A  12      66.100  54.140  60.670  1.00  0.00           C
ATOM    209  O   SER A  12      65.430  53.560  59.800  1.00  0.00           O
ATOM    210  N   TYR A  13      66.500  53.390  61.780  1.00  0.00           N
ATOM    211  H   TYR A  13      67.180  53.750  62.420  1.00  0.00           H
ATOM    212  CA  TYR A  13      65.900  52.140  62.220  1.00  0.00           C
ATOM    213  HA  TYR A  13      66.000  51.430  61.390  1.00  0.00           H
ATOM    214  CB  TYR A  13      66.560  51.700  63.520  1.00  0.00           C
ATOM    215  HB2 TYR A  13      67.630  51.560  63.350  1.00  0.00           H
ATOM    216  HB3 TYR A  13      66.520  52.460  64.300  1.00  0.00           H
ATOM    217  CG  TYR A  13      66.080  50.330  64.080  1.00  0.00           C
ATOM    218  CD1 TYR A  13      65.100  50.330  65.140  1.00  0.00           C
ATOM    219  HD1 TYR A  13      64.690  51.240  65.550  1.00  0.00           H
ATOM    220  CE1 TYR A  13      64.650  49.050  65.630  1.00  0.00           C
ATOM    221  HE1 TYR A  13      63.880  49.000  66.390  1.00  0.00           H
ATOM    222  CZ  TYR A  13      65.090  47.870  64.980  1.00  0.00           C
ATOM    223  OH  TYR A  13      64.530  46.680  65.420  1.00  0.00           O
ATOM    224  HH  TYR A  13      65.110  45.960  65.160  1.00  0.00           H
ATOM    225  CE2 TYR A  13      66.090  47.930  63.950  1.00  0.00           C
ATOM    226  HE2 TYR A  13      66.310  47.090  63.320  1.00  0.00           H
ATOM    227  CD2 TYR A  13      66.570  49.120  63.470  1.00  0.00           C
ATOM    228  HD2 TYR A  13      67.290  49.210  62.670  1.00  0.00           H
ATOM    229  C   TYR A  13      64.430  52.400  62.600  1.00  0.00           C
ATOM    230  O   TYR A  13      64.040  53.440  63.100  1.00  0.00           O
ATOM    231  N   CYX A  14      63.640  51.390  62.290  1.00  0.00           N
ATOM    232  H   CYX A  14      63.940  50.620  61.700  1.00  0.00           H
ATOM    233  CA  CYX A  14      62.210  51.440  62.550  1.00  0.00           C
ATOM    234  HA  CYX A  14      61.800  51.940  61.680  1.00  0.00           H
ATOM    235  CB  CYX A  14      61.750  50.020  62.510  1.00  0.00           C
ATOM    236  HB2 CYX A  14      62.210  49.480  61.690  1.00  0.00           H
ATOM    237  HB3 CYX A  14      62.040  49.550  63.440  1.00  0.00           H
ATOM    238  SG  CYX A  14      59.930  50.030  62.620  1.00  0.00           S
ATOM    239  C   CYX A  14      61.770  52.070  63.950  1.00  0.00           C
ATOM    240  O   CYX A  14      62.250  51.580  64.960  1.00  0.00           O
ATOM    241  N   HID A  15      60.860  53.020  64.010  1.00  0.00           N
ATOM    242  H   HID A  15      60.510  53.380  63.130  1.00  0.00           H
ATOM    243  CA  HID A  15      60.360  53.830  65.160  1.00  0.00           C
ATOM    244  HA  HID A  15      60.360  53.200  66.050  1.00  0.00           H
ATOM    245  CB  HID A  15      61.360  54.960  65.450  1.00  0.00           C
ATOM    246  HB2 HID A  15      61.010  55.580  66.280  1.00  0.00           H
ATOM    247  HB3 HID A  15      62.230  54.470  65.890  1.00  0.00           H
ATOM    248  CG  HID A  15      61.600  55.890  64.290  1.00  0.00           C
ATOM    249  ND1 HID A  15      62.310  55.570  63.190  1.00  0.00           N
ATOM    250  HD1 HID A  15      62.610  54.630  62.960  1.00  0.00           H
ATOM    251  CE1 HID A  15      62.360  56.610  62.350  1.00  0.00           C
ATOM    252  HE1 HID A  15      62.730  56.550  61.340  1.00  0.00           H
ATOM    253  NE2 HID A  15      61.680  57.650  62.910  1.00  0.00           N
ATOM    254  CD2 HID A  15      61.230  57.210  64.190  1.00  0.00           C
ATOM    255  HD2 HID A  15      60.660  57.780  64.910  1.00  0.00           H
ATOM    256  C   HID A  15      59.000  54.390  64.750  1.00  0.00           C
ATOM    257  O   HID A  15      58.630  54.370  63.540  1.00  0.00           O
ATOM    258  N   PRO A  16      58.180  54.890  65.700  1.00  0.00           N
ATOM    259  CD  PRO A  16      58.300  54.750  67.130  1.00  0.00           C
ATOM    260  HD2 PRO A  16      59.220  55.250  67.440  1.00  0.00           H
ATOM    261  HD3 PRO A  16      58.340  53.690  67.370  1.00  0.00           H
ATOM    262  CG  PRO A  16      57.130  55.540  67.680  1.00  0.00           C
ATOM    263  HG2 PRO A  16      57.460  56.510  68.050  1.00  0.00           H
ATOM    264  HG3 PRO A  16      56.670  55.070  68.540  1.00  0.00           H
ATOM    265  CB  PRO A  16      56.110  55.530  66.570  1.00  0.00           C
ATOM    266  HB2 PRO A  16      55.360  56.310  66.740  1.00  0.00           H
ATOM    267  HB3 PRO A  16      55.710  54.520  66.490  1.00  0.00           H
ATOM    268  CA  PRO A  16      57.030  55.750  65.320  1.00  0.00           C
ATOM    269  HA  PRO A  16      56.630  55.360  64.390  1.00  0.00           H
ATOM    270  C   PRO A  16      57.450  57.230  65.080  1.00  0.00           C
ATOM    271  O   PRO A  16      58.370  57.730  65.720  1.00  0.00           O
ATOM    272  N   ILE A  17      56.680  57.990  64.350  1.00  0.00           N
ATOM    273  H   ILE A  17      56.010  57.520  63.750  1.00  0.00           H
ATOM    274  CA  ILE A  17      57.030  59.280  63.810  1.00  0.00           C
ATOM    275  HA  ILE A  17      57.380  59.830  64.680  1.00  0.00           H
ATOM    276  CB  ILE A  17      58.050  59.130  62.720  1.00  0.00           C
ATOM    277  HB  ILE A  17      58.970  58.740  63.160  1.00  0.00           H
ATOM    278  CG2 ILE A  17      57.760  58.270  61.500  1.00  0.00           C
ATOM    279 HG21 ILE A  17      57.600  57.230  61.790  1.00  0.00           H
ATOM    280 HG22 ILE A  17      56.850  58.630  61.030  1.00  0.00           H
ATOM    281 HG23 ILE A  17      58.610  58.300  60.810  1.00  0.00           H
ATOM    282  CG1 ILE A  17      58.410  60.550  62.120  1.00  0.00           C
ATOM    283 HG12 ILE A  17      57.570  60.870  61.510  1.00  0.00           H
ATOM    284 HG13 ILE A  17      58.370  61.320  62.880  1.00  0.00           H
ATOM    285  CD1 ILE A  17      59.710  60.710  61.370  1.00  0.00           C
ATOM    286 HD11 ILE A  17      60.420  60.040  61.840  1.00  0.00           H
ATOM    287 HD12 ILE A  17      59.570  60.390  60.340  1.00  0.00           H
ATOM    288 HD13 ILE A  17      60.180  61.690  61.400  1.00  0.00           H
ATOM    289  C   ILE A  17      55.710  59.890  63.310  1.00  0.00           C
ATOM    290  O   ILE A  17      54.790  59.170  62.850  1.00  0.00           O
ATOM    291  N   GLU A  18      55.600  61.250  63.560  1.00  0.00           N
ATOM    292  H   GLU A  18      56.190  61.620  64.300  1.00  0.00           H
ATOM    293  CA  GLU A  18      54.380  62.030  63.210  1.00  0.00           C
ATOM    294  HA  GLU A  18      53.540  61.430  63.570  1.00  0.00           H
ATOM    295  CB  GLU A  18      54.350  63.380  63.900  1.00  0.00           C
ATOM    296  HB2 GLU A  18      54.460  63.090  64.940  1.00  0.00           H
ATOM    297  HB3 GLU A  18      55.250  63.900  63.570  1.00  0.00           H
ATOM    298  CG  GLU A  18      53.050  64.250  63.860  1.00  0.00           C
ATOM    299  HG2 GLU A  18      52.820  64.670  62.880  1.00  0.00           H
ATOM    300  HG3 GLU A  18      52.290  63.500  64.100  1.00  0.00           H
ATOM    301  CD  GLU A  18      52.980  65.340  64.980  1.00  0.00           C
ATOM    302  OE1 GLU A  18      51.940  65.550  65.660  1.00  0.00           O
ATOM    303  OE2 GLU A  18      54.040  66.030  65.080  1.00  0.00           O
ATOM    304  C   GLU A  18      54.400  62.160  61.720  1.00  0.00           C
ATOM    305  O   GLU A  18      55.350  62.670  61.070  1.00  0.00           O
ATOM    306  N   THR A  19      53.250  61.840  61.200  1.00  0.00           N
ATOM    307  H   THR A  19      52.600  61.430  61.850  1.00  0.00           H
ATOM    308  CA  THR A  19      53.010  61.650  59.780  1.00  0.00           C
ATOM    309  HA  THR A  19      53.710  62.300  59.260  1.00  0.00           H
ATOM    310  CB  THR A  19      53.280  60.190  59.420  1.00  0.00           C
ATOM    311  HB  THR A  19      52.400  59.710  59.860  1.00  0.00           H
ATOM    312  CG2 THR A  19      53.190  59.930  57.930  1.00  0.00           C
ATOM    313 HG21 THR A  19      53.910  60.570  57.410  1.00  0.00           H
ATOM    314 HG22 THR A  19      53.430  58.890  57.710  1.00  0.00           H
ATOM    315 HG23 THR A  19      52.150  59.990  57.610  1.00  0.00           H
ATOM    316  OG1 THR A  19      54.440  59.710  59.960  1.00  0.00           O
ATOM    317  HG1 THR A  19      54.290  59.600  60.900  1.00  0.00           H
ATOM    318  C   THR A  19      51.610  62.120  59.340  1.00  0.00           C
ATOM    319  O   THR A  19      50.610  61.870  60.010  1.00  0.00           O
ATOM    320  N   LEU A  20      51.580  62.860  58.250  1.00  0.00           N
ATOM    321  H   LEU A  20      52.450  63.010  57.760  1.00  0.00           H
ATOM    322  CA  LEU A  20      50.330  63.440  57.760  1.00  0.00           C
ATOM    323  HA  LEU A  20      49.680  63.670  58.600  1.00  0.00           H
ATOM    324  CB  LEU A  20      50.510  64.840  57.060  1.00  0.00           C
ATOM    325  HB2 LEU A  20      51.120  64.670  56.180  1.00  0.00           H
ATOM    326  HB3 LEU A  20      49.500  65.140  56.770  1.00  0.00           H
ATOM    327  CG  LEU A  20      51.060  66.030  57.850  1.00  0.00           C
ATOM    328  HG  LEU A  20      52.060  65.820  58.220  1.00  0.00           H
ATOM    329  CD1 LEU A  20      51.330  67.210  56.930  1.00  0.00           C
ATOM    330 HD11 LEU A  20      51.830  66.860  56.030  1.00  0.00           H
ATOM    331 HD12 LEU A  20      50.410  67.690  56.600  1.00  0.00           H
ATOM    332 HD13 LEU A  20      51.950  67.990  57.370  1.00  0.00           H
ATOM    333  CD2 LEU A  20      50.230  66.480  59.020  1.00  0.00           C
ATOM    334 HD21 LEU A  20      49.180  66.530  58.730  1.00  0.00           H
ATOM    335 HD22 LEU A  20      50.400  65.760  59.820  1.00  0.00           H
ATOM    336 HD23 LEU A  20      50.630  67.470  59.250  1.00  0.00           H
ATOM    337  C   LEU A  20      49.480  62.450  56.870  1.00  0.00           C
ATOM    338  O   LEU A  20      49.360  62.670  55.690  1.00  0.00           O
ATOM    339  N   VAL A  21      48.800  61.540  57.530  1.00  0.00           N
ATOM    340  H   VAL A  21      48.810  61.420  58.530  1.00  0.00           H
ATOM    341  CA  VAL A  21      47.830  60.660  56.910  1.00  0.00           C
ATOM    342  HA  VAL A  21      48.400  60.150  56.130  1.00  0.00           H
ATOM    343  CB  VAL A  21      47.370  59.580  57.990  1.00  0.00           C
ATOM    344  HB  VAL A  21      46.610  60.030  58.620  1.00  0.00           H
ATOM    345  CG1 VAL A  21      46.670  58.390  57.380  1.00  0.00           C
ATOM    346 HG11 VAL A  21      47.290  57.840  56.670  1.00  0.00           H
ATOM    347 HG12 VAL A  21      46.440  57.730  58.210  1.00  0.00           H
ATOM    348 HG13 VAL A  21      45.750  58.740  56.900  1.00  0.00           H
ATOM    349  CG2 VAL A  21      48.560  59.050  58.880  1.00  0.00           C
ATOM    350 HG21 VAL A  21      48.900  59.810  59.580  1.00  0.00           H
ATOM    351 HG22 VAL A  21      48.360  58.070  59.300  1.00  0.00           H
ATOM    352 HG23 VAL A  21      49.370  58.850  58.170  1.00  0.00           H
ATOM    353  C   VAL A  21      46.640  61.390  56.300  1.00  0.00           C
ATOM    354  O   VAL A  21      45.960  62.170  56.980  1.00  0.00           O
ATOM    355  N   ASP A  22      46.260  61.140  55.030  1.00  0.00           N
ATOM    356  H   ASP A  22      46.910  60.530  54.540  1.00  0.00           H
ATOM    357  CA  ASP A  22      44.980  61.400  54.400  1.00  0.00           C
ATOM    358  HA  ASP A  22      44.940  62.480  54.310  1.00  0.00           H
ATOM    359  CB  ASP A  22      44.980  60.860  52.880  1.00  0.00           C
ATOM    360  HB2 ASP A  22      45.880  61.180  52.360  1.00  0.00           H
ATOM    361  HB3 ASP A  22      44.990  59.770  52.970  1.00  0.00           H
ATOM    362  CG  ASP A  22      43.780  61.330  52.060  1.00  0.00           C
ATOM    363  OD1 ASP A  22      43.070  62.220  52.540  1.00  0.00           O
ATOM    364  OD2 ASP A  22      43.630  60.820  50.920  1.00  0.00           O
ATOM    365  C   ASP A  22      43.910  60.800  55.340  1.00  0.00           C
ATOM    366  O   ASP A  22      43.830  59.560  55.430  1.00  0.00           O
ATOM    367  N   ILE A  23      42.910  61.660  55.720  1.00  0.00           N
ATOM    368  H   ILE A  23      42.920  62.620  55.400  1.00  0.00           H
ATOM    369  CA  ILE A  23      41.790  61.150  56.490  1.00  0.00           C
ATOM    370  HA  ILE A  23      42.160  60.710  57.410  1.00  0.00           H
ATOM    371  CB  ILE A  23      40.760  62.270  56.790  1.00  0.00           C
ATOM    372  HB  ILE A  23      40.650  62.730  55.810  1.00  0.00           H
ATOM    373  CG2 ILE A  23      39.440  61.730  57.440  1.00  0.00           C
ATOM    374 HG21 ILE A  23      38.870  61.190  56.680  1.00  0.00           H
ATOM    375 HG22 ILE A  23      39.850  61.060  58.200  1.00  0.00           H
ATOM    376 HG23 ILE A  23      38.720  62.480  57.740  1.00  0.00           H
ATOM    377  CG1 ILE A  23      41.370  63.280  57.730  1.00  0.00           C
ATOM    378 HG12 ILE A  23      41.140  63.010  58.760  1.00  0.00           H
ATOM    379 HG13 ILE A  23      42.460  63.210  57.760  1.00  0.00           H
ATOM    380  CD1 ILE A  23      40.860  64.720  57.440  1.00  0.00           C
ATOM    381 HD11 ILE A  23      40.040  64.890  58.140  1.00  0.00           H
ATOM    382 HD12 ILE A  23      41.630  65.380  57.830  1.00  0.00           H
ATOM    383 HD13 ILE A  23      40.520  65.010  56.450  1.00  0.00           H
ATOM    384  C   ILE A  23      41.090  59.980  55.780  1.00  0.00           C
ATOM    385  O   ILE A  23      40.790  59.000  56.500  1.00  0.00           O
ATOM    386  N   PHE A  24      40.980  60.030  54.430  1.00  0.00           N
ATOM    387  H   PHE A  24      41.350  60.820  53.930  1.00  0.00           H
ATOM    388  CA  PHE A  24      40.380  59.050  53.560  1.00  0.00           C
ATOM    389  HA  PHE A  24      39.430  58.750  54.000  1.00  0.00           H
ATOM    390  CB  PHE A  24      40.270  59.760  52.190  1.00  0.00           C
ATOM    391  HB2 PHE A  24      39.790  60.740  52.250  1.00  0.00           H
ATOM    392  HB3 PHE A  24      41.240  59.820  51.700  1.00  0.00           H
ATOM    393  CG  PHE A  24      39.370  59.040  51.220  1.00  0.00           C
ATOM    394  CD1 PHE A  24      39.900  58.220  50.210  1.00  0.00           C
ATOM    395  HD1 PHE A  24      40.960  58.160  50.060  1.00  0.00           H
ATOM    396  CE1 PHE A  24      39.040  57.650  49.270  1.00  0.00           C
ATOM    397  HE1 PHE A  24      39.430  57.080  48.450  1.00  0.00           H
ATOM    398  CZ  PHE A  24      37.630  57.750  49.400  1.00  0.00           C
ATOM    399  HZ  PHE A  24      37.040  57.130  48.750  1.00  0.00           H
ATOM    400  CE2 PHE A  24      37.080  58.430  50.500  1.00  0.00           C
ATOM    401  HE2 PHE A  24      36.020  58.340  50.720  1.00  0.00           H
ATOM    402  CD2 PHE A  24      37.940  59.180  51.340  1.00  0.00           C
ATOM    403  HD2 PHE A  24      37.590  59.850  52.120  1.00  0.00           H
ATOM    404  C   PHE A  24      41.090  57.660  53.520  1.00  0.00           C
ATOM    405  O   PHE A  24      40.350  56.690  53.360  1.00  0.00           O
ATOM    406  N   GLN A  25      42.420  57.620  53.750  1.00  0.00           N
ATOM    407  H   GLN A  25      42.800  58.450  54.170  1.00  0.00           H
ATOM    408  CA  GLN A  25      43.240  56.420  53.800  1.00  0.00           C
ATOM    409  HA  GLN A  25      43.100  55.870  52.870  1.00  0.00           H
ATOM    410  CB  GLN A  25      44.760  56.750  53.810  1.00  0.00           C
ATOM    411  HB2 GLN A  25      44.980  57.330  52.920  1.00  0.00           H
ATOM    412  HB3 GLN A  25      44.940  57.390  54.680  1.00  0.00           H
ATOM    413  CG  GLN A  25      45.750  55.580  54.000  1.00  0.00           C
ATOM    414  HG2 GLN A  25      46.680  56.090  54.280  1.00  0.00           H
ATOM    415  HG3 GLN A  25      45.420  54.940  54.820  1.00  0.00           H
ATOM    416  CD  GLN A  25      45.870  54.820  52.670  1.00  0.00           C
ATOM    417  OE1 GLN A  25      44.950  54.240  52.130  1.00  0.00           O
ATOM    418  NE2 GLN A  25      47.100  54.790  52.130  1.00  0.00           N
ATOM    419 HE21 GLN A  25      47.340  54.220  51.330  1.00  0.00           H
ATOM    420 HE22 GLN A  25      47.850  55.290  52.590  1.00  0.00           H
ATOM    421  C   GLN A  25      42.800  55.600  54.970  1.00  0.00           C
ATOM    422  O   GLN A  25      42.920  54.380  54.970  1.00  0.00           O
ATOM    423  N   GLU A  26      42.270  56.300  56.010  1.00  0.00           N
ATOM    424  H   GLU A  26      42.300  57.300  55.970  1.00  0.00           H
ATOM    425  CA  GLU A  26      41.710  55.630  57.190  1.00  0.00           C
ATOM    426  HA  GLU A  26      42.080  54.610  57.230  1.00  0.00           H
ATOM    427  CB  GLU A  26      42.230  56.430  58.410  1.00  0.00           C
ATOM    428  HB2 GLU A  26      42.060  57.490  58.240  1.00  0.00           H
ATOM    429  HB3 GLU A  26      41.670  56.250  59.330  1.00  0.00           H
ATOM    430  CG  GLU A  26      43.660  56.060  58.610  1.00  0.00           C
ATOM    431  HG2 GLU A  26      44.140  56.060  57.630  1.00  0.00           H
ATOM    432  HG3 GLU A  26      44.040  56.850  59.260  1.00  0.00           H
ATOM    433  CD  GLU A  26      43.880  54.720  59.360  1.00  0.00           C
ATOM    434  OE1 GLU A  26      42.890  53.920  59.520  1.00  0.00           O
ATOM    435  OE2 GLU A  26      45.040  54.350  59.730  1.00  0.00           O
ATOM    436  C   GLU A  26      40.180  55.550  57.210  1.00  0.00           C
ATOM    437  O   GLU A  26      39.650  54.810  58.070  1.00  0.00           O
ATOM    438  N   TYR A  27      39.460  56.290  56.350  1.00  0.00           N
ATOM    439  H   TYR A  27      40.030  56.960  55.860  1.00  0.00           H
ATOM    440  CA  TYR A  27      37.960  56.370  56.350  1.00  0.00           C
ATOM    441  HA  TYR A  27      37.600  55.460  56.830  1.00  0.00           H
ATOM    442  CB  TYR A  27      37.420  57.610  57.130  1.00  0.00           C
ATOM    443  HB2 TYR A  27      38.070  58.390  56.740  1.00  0.00           H
ATOM    444  HB3 TYR A  27      36.420  57.930  56.860  1.00  0.00           H
ATOM    445  CG  TYR A  27      37.460  57.520  58.620  1.00  0.00           C
ATOM    446  CD1 TYR A  27      36.220  57.130  59.290  1.00  0.00           C
ATOM    447  HD1 TYR A  27      35.330  56.810  58.780  1.00  0.00           H
ATOM    448  CE1 TYR A  27      36.230  57.010  60.700  1.00  0.00           C
ATOM    449  HE1 TYR A  27      35.340  56.690  61.230  1.00  0.00           H
ATOM    450  CZ  TYR A  27      37.440  57.310  61.330  1.00  0.00           C
ATOM    451  OH  TYR A  27      37.420  57.230  62.760  1.00  0.00           O
ATOM    452  HH  TYR A  27      38.300  57.330  63.140  1.00  0.00           H
ATOM    453  CE2 TYR A  27      38.670  57.730  60.690  1.00  0.00           C
ATOM    454  HE2 TYR A  27      39.590  57.920  61.220  1.00  0.00           H
ATOM    455  CD2 TYR A  27      38.640  57.770  59.310  1.00  0.00           C
ATOM    456  HD2 TYR A  27      39.550  58.070  58.810  1.00  0.00           H
ATOM    457  C   TYR A  27      37.330  56.420  54.930  1.00  0.00           C
ATOM    458  O   TYR A  27      36.570  57.340  54.560  1.00  0.00           O
ATOM    459  N   PRO A  28      37.680  55.420  54.090  1.00  0.00           N
ATOM    460  CD  PRO A  28      38.370  54.150  54.380  1.00  0.00           C
ATOM    461  HD2 PRO A  28      37.830  53.560  55.130  1.00  0.00           H
ATOM    462  HD3 PRO A  28      39.400  54.380  54.630  1.00  0.00           H
ATOM    463  CG  PRO A  28      38.130  53.380  53.070  1.00  0.00           C
ATOM    464  HG2 PRO A  28      37.190  52.830  53.080  1.00  0.00           H
ATOM    465  HG3 PRO A  28      38.910  52.640  52.890  1.00  0.00           H
ATOM    466  CB  PRO A  28      38.040  54.420  51.940  1.00  0.00           C
ATOM    467  HB2 PRO A  28      37.430  53.990  51.150  1.00  0.00           H
ATOM    468  HB3 PRO A  28      39.030  54.800  51.690  1.00  0.00           H
ATOM    469  CA  PRO A  28      37.290  55.460  52.720  1.00  0.00           C
ATOM    470  HA  PRO A  28      37.590  56.450  52.370  1.00  0.00           H
ATOM    471  C   PRO A  28      35.780  55.280  52.460  1.00  0.00           C
ATOM    472  O   PRO A  28      35.320  55.410  51.290  1.00  0.00           O
ATOM    473  N   ASP A  29      34.990  54.930  53.460  1.00  0.00           N
ATOM    474  H   ASP A  29      35.450  54.800  54.350  1.00  0.00           H
ATOM    475  CA  ASP A  29      33.530  54.670  53.370  1.00  0.00           C
ATOM    476  HA  ASP A  29      33.330  54.130  52.440  1.00  0.00           H
ATOM    477  CB  ASP A  29      33.120  53.740  54.520  1.00  0.00           C
ATOM    478  HB2 ASP A  29      33.060  54.310  55.450  1.00  0.00           H
ATOM    479  HB3 ASP A  29      32.100  53.410  54.310  1.00  0.00           H
ATOM    480  CG  ASP A  29      33.880  52.430  54.650  1.00  0.00           C
ATOM    481  OD1 ASP A  29      34.530  51.970  53.670  1.00  0.00           O
ATOM    482  OD2 ASP A  29      34.050  51.950  55.810  1.00  0.00           O
ATOM    483  C   ASP A  29      32.740  56.000  53.340  1.00  0.00           C
ATOM    484  O   ASP A  29      31.590  55.990  52.860  1.00  0.00           O
ATOM    485  N   GLU A  30      33.310  57.140  53.630  1.00  0.00           N
ATOM    486  H   GLU A  30      34.280  57.110  53.910  1.00  0.00           H
ATOM    487  CA  GLU A  30      32.600  58.440  53.610  1.00  0.00           C
ATOM    488  HA  GLU A  30      31.560  58.410  53.930  1.00  0.00           H
ATOM    489  CB  GLU A  30      33.310  59.360  54.590  1.00  0.00           C
ATOM    490  HB2 GLU A  30      34.350  59.590  54.360  1.00  0.00           H
ATOM    491  HB3 GLU A  30      32.790  60.310  54.570  1.00  0.00           H
ATOM    492  CG  GLU A  30      33.400  58.850  56.060  1.00  0.00           C
ATOM    493  HG2 GLU A  30      34.080  58.010  55.950  1.00  0.00           H
ATOM    494  HG3 GLU A  30      33.810  59.600  56.740  1.00  0.00           H
ATOM    495  CD  GLU A  30      32.070  58.380  56.620  1.00  0.00           C
ATOM    496  OE1 GLU A  30      31.020  59.050  56.430  1.00  0.00           O
ATOM    497  OE2 GLU A  30      32.070  57.390  57.390  1.00  0.00           O
ATOM    498  C   GLU A  30      32.630  59.150  52.160  1.00  0.00           C
ATOM    499  O   GLU A  30      32.730  60.360  51.990  1.00  0.00           O
ATOM    500  N   ILE A  31      32.500  58.300  51.050  1.00  0.00           N
ATOM    501  H   ILE A  31      32.410  57.330  51.310  1.00  0.00           H
ATOM    502  CA  ILE A  31      32.580  58.700  49.650  1.00  0.00           C
ATOM    503  HA  ILE A  31      33.570  59.080  49.400  1.00  0.00           H
ATOM    504  CB  ILE A  31      32.450  57.510  48.730  1.00  0.00           C
ATOM    505  HB  ILE A  31      32.630  57.960  47.750  1.00  0.00           H
ATOM    506  CG2 ILE A  31      33.510  56.500  49.100  1.00  0.00           C
ATOM    507 HG21 ILE A  31      33.740  55.950  48.190  1.00  0.00           H
ATOM    508 HG22 ILE A  31      34.370  57.000  49.550  1.00  0.00           H
ATOM    509 HG23 ILE A  31      33.060  55.770  49.770  1.00  0.00           H
ATOM    510  CG1 ILE A  31      31.070  56.830  48.690  1.00  0.00           C
ATOM    511 HG12 ILE A  31      30.860  56.260  49.600  1.00  0.00           H
ATOM    512 HG13 ILE A  31      30.440  57.690  48.490  1.00  0.00           H
ATOM    513  CD1 ILE A  31      30.970  55.880  47.470  1.00  0.00           C
ATOM    514 HD11 ILE A  31      31.430  56.420  46.640  1.00  0.00           H
ATOM    515 HD12 ILE A  31      31.620  55.020  47.640  1.00  0.00           H
ATOM    516 HD13 ILE A  31      29.950  55.580  47.220  1.00  0.00           H
ATOM    517  C   ILE A  31      31.700  59.900  49.270  1.00  0.00           C
ATOM    518  O   ILE A  31      32.110  60.700  48.460  1.00  0.00           O
ATOM    519  N   GLU A  32      30.580  60.030  49.860  1.00  0.00           N
ATOM    520  H   GLU A  32      30.290  59.270  50.460  1.00  0.00           H
ATOM    521  CA  GLU A  32      29.680  61.280  49.640  1.00  0.00           C
ATOM    522  HA  GLU A  32      29.570  61.460  48.560  1.00  0.00           H
ATOM    523  CB  GLU A  32      28.320  60.830  50.180  1.00  0.00           C
ATOM    524  HB2 GLU A  32      27.980  60.070  49.470  1.00  0.00           H
ATOM    525  HB3 GLU A  32      28.330  60.430  51.190  1.00  0.00           H
ATOM    526  CG  GLU A  32      27.290  61.930  50.230  1.00  0.00           C
ATOM    527  HG2 GLU A  32      26.420  61.530  50.750  1.00  0.00           H
ATOM    528  HG3 GLU A  32      27.670  62.750  50.840  1.00  0.00           H
ATOM    529  CD  GLU A  32      26.860  62.440  48.790  1.00  0.00           C
ATOM    530  OE1 GLU A  32      27.340  61.950  47.760  1.00  0.00           O
ATOM    531  OE2 GLU A  32      25.940  63.270  48.740  1.00  0.00           O
ATOM    532  C   GLU A  32      30.190  62.650  50.150  1.00  0.00           C
ATOM    533  O   GLU A  32      29.880  63.770  49.690  1.00  0.00           O
ATOM    534  N   TYR A  33      31.130  62.640  51.090  1.00  0.00           N
ATOM    535  H   TYR A  33      31.380  61.750  51.480  1.00  0.00           H
ATOM    536  CA  TYR A  33      31.620  63.760  51.900  1.00  0.00           C
ATOM    537  HA  TYR A  33      31.030  64.610  51.560  1.00  0.00           H
ATOM    538  CB  TYR A  33      31.440  63.480  53.350  1.00  0.00           C
ATOM    539  HB2 TYR A  33      31.930  62.530  53.590  1.00  0.00           H
ATOM    540  HB3 TYR A  33      31.970  64.250  53.910  1.00  0.00           H
ATOM    541  CG  TYR A  33      30.050  63.370  53.980  1.00  0.00           C
ATOM    542  CD1 TYR A  33      29.590  64.430  54.780  1.00  0.00           C
ATOM    543  HD1 TYR A  33      30.050  65.400  54.650  1.00  0.00           H
ATOM    544  CE1 TYR A  33      28.450  64.340  55.550  1.00  0.00           C
ATOM    545  HE1 TYR A  33      28.140  65.210  56.120  1.00  0.00           H
ATOM    546  CZ  TYR A  33      27.680  63.160  55.500  1.00  0.00           C
ATOM    547  OH  TYR A  33      26.460  63.000  56.040  1.00  0.00           O
ATOM    548  HH  TYR A  33      26.150  62.110  55.870  1.00  0.00           H
ATOM    549  CE2 TYR A  33      28.120  62.080  54.690  1.00  0.00           C
ATOM    550  HE2 TYR A  33      27.560  61.150  54.680  1.00  0.00           H
ATOM    551  CD2 TYR A  33      29.320  62.190  53.910  1.00  0.00           C
ATOM    552  HD2 TYR A  33      29.710  61.370  53.320  1.00  0.00           H
ATOM    553  C   TYR A  33      33.000  64.270  51.590  1.00  0.00           C
ATOM    554  O   TYR A  33      33.830  63.650  50.930  1.00  0.00           O
ATOM    555  N   ILE A  34      33.230  65.530  51.990  1.00  0.00           N
ATOM    556  H   ILE A  34      32.440  65.930  52.460  1.00  0.00           H
ATOM    557  CA  ILE A  34      34.530  66.230  51.960  1.00  0.00           C
ATOM    558  HA  ILE A  34      35.410  65.660  51.670  1.00  0.00           H
ATOM    559  CB  ILE A  34      34.340  67.410  51.020  1.00  0.00           C
ATOM    560  HB  ILE A  34      33.560  68.080  51.390  1.00  0.00           H
ATOM    561  CG2 ILE A  34      35.660  68.220  50.980  1.00  0.00           C
ATOM    562 HG21 ILE A  34      36.440  67.640  50.490  1.00  0.00           H
ATOM    563 HG22 ILE A  34      35.460  69.100  50.360  1.00  0.00           H
ATOM    564 HG23 ILE A  34      35.910  68.610  51.960  1.00  0.00           H
ATOM    565  CG1 ILE A  34      33.810  66.870  49.610  1.00  0.00           C
ATOM    566 HG12 ILE A  34      34.530  66.090  49.350  1.00  0.00           H
ATOM    567 HG13 ILE A  34      32.820  66.420  49.640  1.00  0.00           H
ATOM    568  CD1 ILE A  34      33.810  67.850  48.500  1.00  0.00           C
ATOM    569 HD11 ILE A  34      33.330  68.740  48.910  1.00  0.00           H
ATOM    570 HD12 ILE A  34      34.830  68.000  48.140  1.00  0.00           H
ATOM    571 HD13 ILE A  34      33.230  67.420  47.680  1.00  0.00           H
ATOM    572  C   ILE A  34      34.830  66.680  53.350  1.00  0.00           C
ATOM    573  O   ILE A  34      33.900  66.990  54.120  1.00  0.00           O
ATOM    574  N   PHE A  35      36.130  66.700  53.640  1.00  0.00           N
ATOM    575  H   PHE A  35      36.690  66.380  52.860  1.00  0.00           H
ATOM    576  CA  PHE A  35      36.680  66.960  55.000  1.00  0.00           C
ATOM    577  HA  PHE A  35      35.810  67.070  55.650  1.00  0.00           H
ATOM    578  CB  PHE A  35      37.640  65.900  55.550  1.00  0.00           C
ATOM    579  HB2 PHE A  35      38.520  65.830  54.910  1.00  0.00           H
ATOM    580  HB3 PHE A  35      37.730  66.220  56.590  1.00  0.00           H
ATOM    581  CG  PHE A  35      37.080  64.520  55.740  1.00  0.00           C
ATOM    582  CD1 PHE A  35      36.260  64.160  56.810  1.00  0.00           C
ATOM    583  HD1 PHE A  35      35.960  64.940  57.500  1.00  0.00           H
ATOM    584  CE1 PHE A  35      35.710  62.880  56.960  1.00  0.00           C
ATOM    585  HE1 PHE A  35      35.050  62.670  57.790  1.00  0.00           H
ATOM    586  CZ  PHE A  35      36.090  61.880  56.020  1.00  0.00           C
ATOM    587  HZ  PHE A  35      35.760  60.850  56.010  1.00  0.00           H
ATOM    588  CE2 PHE A  35      37.060  62.230  55.040  1.00  0.00           C
ATOM    589  HE2 PHE A  35      37.300  61.470  54.300  1.00  0.00           H
ATOM    590  CD2 PHE A  35      37.500  63.550  54.840  1.00  0.00           C
ATOM    591  HD2 PHE A  35      38.270  63.740  54.110  1.00  0.00           H
ATOM    592  C   PHE A  35      37.430  68.350  55.050  1.00  0.00           C
ATOM    593  O   PHE A  35      37.840  68.880  54.010  1.00  0.00           O
ATOM    594  N   LYS A  36      37.610  68.950  56.260  1.00  0.00           N
ATOM    595  H   LYS A  36      37.050  68.570  57.000  1.00  0.00           H
ATOM    596  CA  LYS A  36      38.400  70.150  56.600  1.00  0.00           C
ATOM    597  HA  LYS A  36      39.290  70.120  55.970  1.00  0.00           H
ATOM    598  CB  LYS A  36      37.590  71.360  56.120  1.00  0.00           C
ATOM    599  HB2 LYS A  36      37.220  71.230  55.100  1.00  0.00           H
ATOM    600  HB3 LYS A  36      36.680  71.410  56.720  1.00  0.00           H
ATOM    601  CG  LYS A  36      38.440  72.660  56.280  1.00  0.00           C
ATOM    602  HG2 LYS A  36      38.580  72.940  57.320  1.00  0.00           H
ATOM    603  HG3 LYS A  36      39.420  72.690  55.790  1.00  0.00           H
ATOM    604  CD  LYS A  36      37.770  73.920  55.800  1.00  0.00           C
ATOM    605  HD2 LYS A  36      36.730  74.000  56.110  1.00  0.00           H
ATOM    606  HD3 LYS A  36      38.340  74.760  56.180  1.00  0.00           H
ATOM    607  CE  LYS A  36      37.710  73.950  54.280  1.00  0.00           C
ATOM    608  HE2 LYS A  36      38.700  73.960  53.810  1.00  0.00           H
ATOM    609  HE3 LYS A  36      37.230  73.000  54.060  1.00  0.00           H
ATOM    610  NZ  LYS A  36      36.720  74.990  53.740  1.00  0.00           N
ATOM    611  HZ1 LYS A  36      36.530  74.970  52.750  1.00  0.00           H
ATOM    612  HZ2 LYS A  36      35.830  74.870  54.210  1.00  0.00           H
ATOM    613  HZ3 LYS A  36      37.050  75.890  54.040  1.00  0.00           H
ATOM    614  C   LYS A  36      38.930  70.160  58.050  1.00  0.00           C
ATOM    615  O   LYS A  36      38.110  70.330  58.970  1.00  0.00           O
ATOM    616  N   PRO A  37      40.260  70.050  58.310  1.00  0.00           N
ATOM    617  CD  PRO A  37      40.870  70.190  59.590  1.00  0.00           C
ATOM    618  HD2 PRO A  37      40.360  69.740  60.440  1.00  0.00           H
ATOM    619  HD3 PRO A  37      41.010  71.240  59.830  1.00  0.00           H
ATOM    620  CG  PRO A  37      42.230  69.460  59.510  1.00  0.00           C
ATOM    621  HG2 PRO A  37      42.130  68.380  59.600  1.00  0.00           H
ATOM    622  HG3 PRO A  37      42.980  69.900  60.170  1.00  0.00           H
ATOM    623  CB  PRO A  37      42.620  69.740  58.060  1.00  0.00           C
ATOM    624  HB2 PRO A  37      43.440  69.080  57.760  1.00  0.00           H
ATOM    625  HB3 PRO A  37      42.940  70.780  58.060  1.00  0.00           H
ATOM    626  CA  PRO A  37      41.290  69.680  57.340  1.00  0.00           C
ATOM    627  HA  PRO A  37      41.320  70.410  56.540  1.00  0.00           H
ATOM    628  C   PRO A  37      41.070  68.350  56.610  1.00  0.00           C
ATOM    629  O   PRO A  37      40.200  67.630  56.950  1.00  0.00           O
ATOM    630  N   SER A  38      41.950  68.020  55.670  1.00  0.00           N
ATOM    631  H   SER A  38      42.680  68.690  55.450  1.00  0.00           H
ATOM    632  CA  SER A  38      41.860  66.790  54.800  1.00  0.00           C
ATOM    633  HA  SER A  38      40.850  66.400  54.940  1.00  0.00           H
ATOM    634  CB  SER A  38      41.990  67.140  53.290  1.00  0.00           C
ATOM    635  HB2 SER A  38      41.940  66.270  52.640  1.00  0.00           H
ATOM    636  HB3 SER A  38      41.310  67.910  52.940  1.00  0.00           H
ATOM    637  OG  SER A  38      43.250  67.740  53.260  1.00  0.00           O
ATOM    638  HG  SER A  38      43.190  68.660  53.530  1.00  0.00           H
ATOM    639  C   SER A  38      43.000  65.780  55.190  1.00  0.00           C
ATOM    640  O   SER A  38      43.080  64.660  54.700  1.00  0.00           O
ATOM    641  N   CYX A  39      43.790  66.170  56.170  1.00  0.00           N
ATOM    642  H   CYX A  39      43.440  67.020  56.580  1.00  0.00           H
ATOM    643  CA  CYX A  39      44.820  65.350  56.850  1.00  0.00           C
ATOM    644  HA  CYX A  39      44.500  64.320  56.710  1.00  0.00           H
ATOM    645  CB  CYX A  39      46.100  65.520  56.090  1.00  0.00           C
ATOM    646  HB2 CYX A  39      46.800  64.800  56.530  1.00  0.00           H
ATOM    647  HB3 CYX A  39      46.090  65.370  55.010  1.00  0.00           H
ATOM    648  SG  CYX A  39      46.910  67.090  56.460  1.00  0.00           S
ATOM    649  C   CYX A  39      45.010  65.670  58.350  1.00  0.00           C
ATOM    650  O   CYX A  39      44.640  66.690  58.870  1.00  0.00           O
ATOM    651  N   VAL A  40      45.590  64.670  58.980  1.00  0.00           N
ATOM    652  H   VAL A  40      45.910  63.920  58.380  1.00  0.00           H
ATOM    653  CA  VAL A  40      45.820  64.580  60.480  1.00  0.00           C
ATOM    654  HA  VAL A  40      45.480  65.490  60.980  1.00  0.00           H
ATOM    655  CB  VAL A  40      44.810  63.500  60.950  1.00  0.00           C
ATOM    656  HB  VAL A  40      45.090  63.150  61.940  1.00  0.00           H
ATOM    657  CG1 VAL A  40      43.450  64.180  61.210  1.00  0.00           C
ATOM    658 HG11 VAL A  40      42.700  63.450  61.490  1.00  0.00           H
ATOM    659 HG12 VAL A  40      43.430  64.950  61.990  1.00  0.00           H
ATOM    660 HG13 VAL A  40      43.110  64.580  60.260  1.00  0.00           H
ATOM    661  CG2 VAL A  40      44.720  62.240  60.040  1.00  0.00           C
ATOM    662 HG21 VAL A  40      44.500  62.570  59.030  1.00  0.00           H
ATOM    663 HG22 VAL A  40      45.520  61.500  60.130  1.00  0.00           H
ATOM    664 HG23 VAL A  40      43.850  61.710  60.430  1.00  0.00           H
ATOM    665  C   VAL A  40      47.200  64.120  60.880  1.00  0.00           C
ATOM    666  O   VAL A  40      47.720  63.180  60.280  1.00  0.00           O
ATOM    667  N   PRO A  41      47.760  64.710  61.900  1.00  0.00           N
ATOM    668  CD  PRO A  41      47.540  66.080  62.380  1.00  0.00           C
ATOM    669  HD2 PRO A  41      47.150  65.910  63.390  1.00  0.00           H
ATOM    670  HD3 PRO A  41      46.920  66.720  61.750  1.00  0.00           H
ATOM    671  CG  PRO A  41      48.840  66.710  62.590  1.00  0.00           C
ATOM    672  HG2 PRO A  41      48.880  67.500  63.330  1.00  0.00           H
ATOM    673  HG3 PRO A  41      49.090  67.150  61.620  1.00  0.00           H
ATOM    674  CB  PRO A  41      49.830  65.570  62.910  1.00  0.00           C
ATOM    675  HB2 PRO A  41      49.990  65.550  63.990  1.00  0.00           H
ATOM    676  HB3 PRO A  41      50.830  65.850  62.570  1.00  0.00           H
ATOM    677  CA  PRO A  41      49.090  64.370  62.320  1.00  0.00           C
ATOM    678  HA  PRO A  41      49.620  64.060  61.420  1.00  0.00           H
ATOM    679  C   PRO A  41      49.060  63.190  63.260  1.00  0.00           C
ATOM    680  O   PRO A  41      48.680  63.310  64.530  1.00  0.00           O
ATOM    681  N   LEU A  42      49.420  61.920  62.850  1.00  0.00           N
ATOM    682  H   LEU A  42      49.850  61.820  61.940  1.00  0.00           H
ATOM    683  CA  LEU A  42      49.400  60.720  63.740  1.00  0.00           C
ATOM    684  HA  LEU A  42      49.020  60.990  64.720  1.00  0.00           H
ATOM    685  CB  LEU A  42      48.380  59.650  63.180  1.00  0.00           C
ATOM    686  HB2 LEU A  42      48.770  59.300  62.230  1.00  0.00           H
ATOM    687  HB3 LEU A  42      48.350  58.750  63.790  1.00  0.00           H
ATOM    688  CG  LEU A  42      46.950  60.180  63.050  1.00  0.00           C
ATOM    689  HG  LEU A  42      46.950  61.100  62.460  1.00  0.00           H
ATOM    690  CD1 LEU A  42      46.030  59.200  62.320  1.00  0.00           C
ATOM    691 HD11 LEU A  42      46.340  59.060  61.290  1.00  0.00           H
ATOM    692 HD12 LEU A  42      46.010  58.230  62.830  1.00  0.00           H
ATOM    693 HD13 LEU A  42      45.010  59.590  62.280  1.00  0.00           H
ATOM    694  CD2 LEU A  42      46.400  60.560  64.410  1.00  0.00           C
ATOM    695 HD21 LEU A  42      46.460  59.650  65.010  1.00  0.00           H
ATOM    696 HD22 LEU A  42      47.000  61.370  64.830  1.00  0.00           H
ATOM    697 HD23 LEU A  42      45.380  60.920  64.270  1.00  0.00           H
ATOM    698  C   LEU A  42      50.730  60.000  63.910  1.00  0.00           C
ATOM    699  O   LEU A  42      51.480  60.080  62.940  1.00  0.00           O
ATOM    700  N   MET A  43      51.050  59.380  65.020  1.00  0.00           N
ATOM    701  H   MET A  43      50.340  59.310  65.740  1.00  0.00           H
ATOM    702  CA  MET A  43      52.200  58.530  65.140  1.00  0.00           C
ATOM    703  HA  MET A  43      53.030  59.000  64.610  1.00  0.00           H
ATOM    704  CB  MET A  43      52.640  58.290  66.560  1.00  0.00           C
ATOM    705  HB2 MET A  43      51.840  57.730  67.050  1.00  0.00           H
ATOM    706  HB3 MET A  43      53.570  57.750  66.690  1.00  0.00           H
ATOM    707  CG  MET A  43      52.850  59.620  67.280  1.00  0.00           C
ATOM    708  HG2 MET A  43      51.860  60.070  67.300  1.00  0.00           H
ATOM    709  HG3 MET A  43      53.180  59.340  68.280  1.00  0.00           H
ATOM    710  SD  MET A  43      54.120  60.830  66.730  1.00  0.00           S
ATOM    711  CE  MET A  43      55.560  59.800  66.940  1.00  0.00           C
ATOM    712  HE1 MET A  43      55.600  59.600  68.010  1.00  0.00           H
ATOM    713  HE2 MET A  43      55.400  58.820  66.500  1.00  0.00           H
ATOM    714  HE3 MET A  43      56.480  60.320  66.660  1.00  0.00           H
ATOM    715  C   MET A  43      52.040  57.220  64.390  1.00  0.00           C
ATOM    716  O   MET A  43      51.220  56.410  64.680  1.00  0.00           O
ATOM    717  N   ARG A  44      52.980  57.070  63.480  1.00  0.00           N
ATOM    718  H   ARG A  44      53.610  57.850  63.360  1.00  0.00           H
ATOM    719  CA  ARG A  44      52.920  55.950  62.570  1.00  0.00           C
ATOM    720  HA  ARG A  44      52.430  55.130  63.100  1.00  0.00           H
ATOM    721  CB  ARG A  44      52.260  56.330  61.240  1.00  0.00           C
ATOM    722  HB2 ARG A  44      52.680  57.250  60.850  1.00  0.00           H
ATOM    723  HB3 ARG A  44      52.310  55.510  60.520  1.00  0.00           H
ATOM    724  CG  ARG A  44      50.710  56.500  61.410  1.00  0.00           C
ATOM    725  HG2 ARG A  44      50.500  57.370  62.040  1.00  0.00           H
ATOM    726  HG3 ARG A  44      50.340  56.630  60.400  1.00  0.00           H
ATOM    727  CD  ARG A  44      49.990  55.190  61.900  1.00  0.00           C
ATOM    728  HD2 ARG A  44      50.060  54.420  61.130  1.00  0.00           H
ATOM    729  HD3 ARG A  44      50.440  54.830  62.820  1.00  0.00           H
ATOM    730  NE  ARG A  44      48.630  55.560  62.240  1.00  0.00           N
ATOM    731  HE  ARG A  44      48.440  55.700  63.220  1.00  0.00           H
ATOM    732  CZ  ARG A  44      47.570  55.350  61.490  1.00  0.00           C
ATOM    733  NH1 ARG A  44      47.620  55.070  60.220  1.00  0.00           N
ATOM    734 HH11 ARG A  44      48.480  55.070  59.700  1.00  0.00           H
ATOM    735 HH12 ARG A  44      46.760  55.030  59.690  1.00  0.00           H
ATOM    736  NH2 ARG A  44      46.360  55.190  61.990  1.00  0.00           N
ATOM    737 HH21 ARG A  44      46.160  55.190  62.980  1.00  0.00           H
ATOM    738 HH22 ARG A  44      45.660  54.920  61.300  1.00  0.00           H
ATOM    739  C   ARG A  44      54.360  55.460  62.360  1.00  0.00           C
ATOM    740  O   ARG A  44      55.270  56.260  62.370  1.00  0.00           O
ATOM    741  N   CYX A  45      54.510  54.210  62.070  1.00  0.00           N
ATOM    742  H   CYX A  45      53.650  53.690  61.980  1.00  0.00           H
ATOM    743  CA  CYX A  45      55.770  53.560  61.810  1.00  0.00           C
ATOM    744  HA  CYX A  45      56.440  53.510  62.670  1.00  0.00           H
ATOM    745  CB  CYX A  45      55.460  52.130  61.360  1.00  0.00           C
ATOM    746  HB2 CYX A  45      54.730  51.660  62.020  1.00  0.00           H
ATOM    747  HB3 CYX A  45      55.040  52.170  60.360  1.00  0.00           H
ATOM    748  SG  CYX A  45      56.800  50.940  61.160  1.00  0.00           S
ATOM    749  C   CYX A  45      56.630  54.240  60.740  1.00  0.00           C
ATOM    750  O   CYX A  45      56.030  54.740  59.700  1.00  0.00           O
ATOM    751  N   GLY A  46      57.980  54.170  60.790  1.00  0.00           N
ATOM    752  H   GLY A  46      58.310  53.700  61.620  1.00  0.00           H
ATOM    753  CA  GLY A  46      58.860  54.460  59.660  1.00  0.00           C
ATOM    754  HA2 GLY A  46      58.480  53.900  58.810  1.00  0.00           H
ATOM    755  HA3 GLY A  46      58.880  55.540  59.520  1.00  0.00           H
ATOM    756  C   GLY A  46      60.300  54.070  59.860  1.00  0.00           C
ATOM    757  O   GLY A  46      60.810  54.070  61.030  1.00  0.00           O
ATOM    758  N   GLY A  47      61.090  53.760  58.830  1.00  0.00           N
ATOM    759  H   GLY A  47      60.720  53.810  57.890  1.00  0.00           H
ATOM    760  CA  GLY A  47      62.500  53.540  58.820  1.00  0.00           C
ATOM    761  HA2 GLY A  47      63.080  54.430  59.050  1.00  0.00           H
ATOM    762  HA3 GLY A  47      62.880  52.800  59.520  1.00  0.00           H
ATOM    763  C   GLY A  47      63.010  53.060  57.430  1.00  0.00           C
ATOM    764  O   GLY A  47      62.300  53.260  56.480  1.00  0.00           O
ATOM    765  N   CYX A  48      64.060  52.280  57.400  1.00  0.00           N
ATOM    766  H   CYX A  48      64.500  52.170  58.300  1.00  0.00           H
ATOM    767  CA  CYX A  48      64.520  51.470  56.310  1.00  0.00           C
ATOM    768  HA  CYX A  48      63.650  50.970  55.890  1.00  0.00           H
ATOM    769  CB  CYX A  48      65.070  52.410  55.230  1.00  0.00           C
ATOM    770  HB2 CYX A  48      65.600  51.840  54.460  1.00  0.00           H
ATOM    771  HB3 CYX A  48      64.300  53.000  54.740  1.00  0.00           H
ATOM    772  SG  CYX A  48      66.180  53.790  55.830  1.00  0.00           S
ATOM    773  C   CYX A  48      65.510  50.400  56.840  1.00  0.00           C
ATOM    774  O   CYX A  48      65.950  50.440  58.020  1.00  0.00           O
ATOM    775  N   CYX A  49      65.850  49.430  55.960  1.00  0.00           N
ATOM    776  H   CYX A  49      65.450  49.560  55.040  1.00  0.00           H
ATOM    777  CA  CYX A  49      66.790  48.310  56.270  1.00  0.00           C
ATOM    778  HA  CYX A  49      67.430  48.670  57.080  1.00  0.00           H
ATOM    779  CB  CYX A  49      66.130  47.190  57.060  1.00  0.00           C
ATOM    780  HB2 CYX A  49      65.450  47.520  57.840  1.00  0.00           H
ATOM    781  HB3 CYX A  49      65.560  46.520  56.420  1.00  0.00           H
ATOM    782  SG  CYX A  49      67.390  46.060  57.910  1.00  0.00           S
ATOM    783  C   CYX A  49      67.650  47.740  55.020  1.00  0.00           C
ATOM    784  O   CYX A  49      67.090  47.540  53.930  1.00  0.00           O
ATOM    785  N   ASN A  50      68.970  47.550  55.180  1.00  0.00           N
ATOM    786  H   ASN A  50      69.340  47.880  56.060  1.00  0.00           H
ATOM    787  CA  ASN A  50      69.780  47.000  54.130  1.00  0.00           C
ATOM    788  HA  ASN A  50      69.340  47.310  53.180  1.00  0.00           H
ATOM    789  CB  ASN A  50      71.230  47.490  54.170  1.00  0.00           C
ATOM    790  HB2 ASN A  50      71.630  47.360  55.180  1.00  0.00           H
ATOM    791  HB3 ASN A  50      71.850  46.860  53.530  1.00  0.00           H
ATOM    792  CG  ASN A  50      71.330  48.930  53.700  1.00  0.00           C
ATOM    793  OD1 ASN A  50      70.810  49.900  54.240  1.00  0.00           O
ATOM    794  ND2 ASN A  50      71.850  49.190  52.590  1.00  0.00           N
ATOM    795 HD21 ASN A  50      71.700  50.140  52.270  1.00  0.00           H
ATOM    796 HD22 ASN A  50      72.160  48.390  52.050  1.00  0.00           H
ATOM    797  C   ASN A  50      69.670  45.470  54.060  1.00  0.00           C
ATOM    798  O   ASN A  50      69.750  44.930  52.930  1.00  0.00           O
ATOM    799  N   ASP A  51      69.380  44.850  55.210  1.00  0.00           N
ATOM    800  H   ASP A  51      69.230  45.350  56.080  1.00  0.00           H
ATOM    801  CA  ASP A  51      69.150  43.500  55.320  1.00  0.00           C
ATOM    802  HA  ASP A  51      69.810  42.870  54.720  1.00  0.00           H
ATOM    803  CB  ASP A  51      69.300  42.940  56.760  1.00  0.00           C
ATOM    804  HB2 ASP A  51      70.000  43.530  57.360  1.00  0.00           H
ATOM    805  HB3 ASP A  51      68.340  43.120  57.260  1.00  0.00           H
ATOM    806  CG  ASP A  51      69.560  41.460  56.920  1.00  0.00           C
ATOM    807  OD1 ASP A  51      69.990  41.020  58.050  1.00  0.00           O
ATOM    808  OD2 ASP A  51      69.330  40.630  55.970  1.00  0.00           O
ATOM    809  C   ASP A  51      67.750  43.180  54.770  1.00  0.00           C
ATOM    810  O   ASP A  51      66.670  43.590  55.350  1.00  0.00           O
ATOM    811  N   GLU A  52      67.670  42.480  53.640  1.00  0.00           N
ATOM    812  H   GLU A  52      68.550  42.080  53.350  1.00  0.00           H
ATOM    813  CA  GLU A  52      66.450  42.070  52.990  1.00  0.00           C
ATOM    814  HA  GLU A  52      65.760  42.910  52.900  1.00  0.00           H
ATOM    815  CB  GLU A  52      66.840  41.350  51.650  1.00  0.00           C
ATOM    816  HB2 GLU A  52      67.460  40.470  51.760  1.00  0.00           H
ATOM    817  HB3 GLU A  52      65.920  41.110  51.110  1.00  0.00           H
ATOM    818  CG  GLU A  52      67.620  42.280  50.660  1.00  0.00           C
ATOM    819  HG2 GLU A  52      67.480  42.020  49.610  1.00  0.00           H
ATOM    820  HG3 GLU A  52      67.080  43.220  50.650  1.00  0.00           H
ATOM    821  CD  GLU A  52      69.100  42.460  50.910  1.00  0.00           C
ATOM    822  OE1 GLU A  52      69.690  43.390  50.250  1.00  0.00           O
ATOM    823  OE2 GLU A  52      69.720  41.780  51.800  1.00  0.00           O
ATOM    824  C   GLU A  52      65.560  41.180  53.860  1.00  0.00           C
ATOM    825  O   GLU A  52      64.300  41.180  53.780  1.00  0.00           O
ATOM    826  N   GLY A  53      66.120  40.410  54.800  1.00  0.00           N
ATOM    827  H   GLY A  53      67.120  40.300  54.840  1.00  0.00           H
ATOM    828  CA  GLY A  53      65.510  39.530  55.750  1.00  0.00           C
ATOM    829  HA2 GLY A  53      64.880  38.830  55.180  1.00  0.00           H
ATOM    830  HA3 GLY A  53      66.300  39.020  56.290  1.00  0.00           H
ATOM    831  C   GLY A  53      64.590  40.270  56.790  1.00  0.00           C
ATOM    832  O   GLY A  53      63.890  39.590  57.550  1.00  0.00           O
ATOM    833  N   LEU A  54      64.770  41.620  57.010  1.00  0.00           N
ATOM    834  H   LEU A  54      65.290  42.160  56.330  1.00  0.00           H
ATOM    835  CA  LEU A  54      63.950  42.330  57.970  1.00  0.00           C
ATOM    836  HA  LEU A  54      63.240  41.690  58.490  1.00  0.00           H
ATOM    837  CB  LEU A  54      64.870  42.860  59.120  1.00  0.00           C
ATOM    838  HB2 LEU A  54      65.450  43.630  58.630  1.00  0.00           H
ATOM    839  HB3 LEU A  54      64.300  43.360  59.910  1.00  0.00           H
ATOM    840  CG  LEU A  54      65.830  41.890  59.810  1.00  0.00           C
ATOM    841  HG  LEU A  54      66.320  41.360  58.990  1.00  0.00           H
ATOM    842  CD1 LEU A  54      66.900  42.700  60.410  1.00  0.00           C
ATOM    843 HD11 LEU A  54      67.640  42.050  60.880  1.00  0.00           H
ATOM    844 HD12 LEU A  54      67.450  43.230  59.630  1.00  0.00           H
ATOM    845 HD13 LEU A  54      66.450  43.370  61.140  1.00  0.00           H
ATOM    846  CD2 LEU A  54      65.010  41.030  60.740  1.00  0.00           C
ATOM    847 HD21 LEU A  54      64.530  41.670  61.490  1.00  0.00           H
ATOM    848 HD22 LEU A  54      64.320  40.430  60.160  1.00  0.00           H
ATOM    849 HD23 LEU A  54      65.670  40.340  61.260  1.00  0.00           H
ATOM    850  C   LEU A  54      63.180  43.520  57.400  1.00  0.00           C
ATOM    851  O   LEU A  54      63.380  43.870  56.270  1.00  0.00           O
ATOM    852  N   GLU A  55      62.320  44.160  58.190  1.00  0.00           N
ATOM    853  H   GLU A  55      62.140  43.790  59.120  1.00  0.00           H
ATOM    854  CA  GLU A  55      61.430  45.260  57.750  1.00  0.00           C
ATOM    855  HA  GLU A  55      62.020  46.110  57.400  1.00  0.00           H
ATOM    856  CB  GLU A  55      60.480  44.780  56.600  1.00  0.00           C
ATOM    857  HB2 GLU A  55      61.080  44.210  55.890  1.00  0.00           H
ATOM    858  HB3 GLU A  55      59.640  44.180  56.930  1.00  0.00           H
ATOM    859  CG  GLU A  55      59.890  46.010  55.920  1.00  0.00           C
ATOM    860  HG2 GLU A  55      59.280  46.570  56.630  1.00  0.00           H
ATOM    861  HG3 GLU A  55      60.690  46.700  55.620  1.00  0.00           H
ATOM    862  CD  GLU A  55      59.100  45.700  54.720  1.00  0.00           C
ATOM    863  OE1 GLU A  55      59.690  45.200  53.800  1.00  0.00           O
ATOM    864  OE2 GLU A  55      57.920  46.000  54.650  1.00  0.00           O
ATOM    865  C   GLU A  55      60.650  45.830  58.910  1.00  0.00           C
ATOM    866  O   GLU A  55      60.350  45.140  59.900  1.00  0.00           O
ATOM    867  N   CYX A  56      60.300  47.150  58.810  1.00  0.00           N
ATOM    868  H   CYX A  56      60.890  47.560  58.090  1.00  0.00           H
ATOM    869  CA  CYX A  56      59.570  47.890  59.800  1.00  0.00           C
ATOM    870  HA  CYX A  56      60.310  47.900  60.610  1.00  0.00           H
ATOM    871  CB  CYX A  56      59.440  49.310  59.230  1.00  0.00           C
ATOM    872  HB2 CYX A  56      59.020  49.340  58.230  1.00  0.00           H
ATOM    873  HB3 CYX A  56      58.840  49.880  59.930  1.00  0.00           H
ATOM    874  SG  CYX A  56      61.040  50.170  59.170  1.00  0.00           S
ATOM    875  C   CYX A  56      58.180  47.370  60.130  1.00  0.00           C
ATOM    876  O   CYX A  56      57.390  47.090  59.230  1.00  0.00           O
ATOM    877  N   VAL A  57      57.850  47.190  61.410  1.00  0.00           N
ATOM    878  H   VAL A  57      58.580  47.300  62.100  1.00  0.00           H
ATOM    879  CA  VAL A  57      56.530  46.730  61.890  1.00  0.00           C
ATOM    880  HA  VAL A  57      55.780  46.900  61.120  1.00  0.00           H
ATOM    881  CB  VAL A  57      56.640  45.200  62.120  1.00  0.00           C
ATOM    882  HB  VAL A  57      57.450  44.940  62.800  1.00  0.00           H
ATOM    883  CG1 VAL A  57      55.300  44.560  62.700  1.00  0.00           C
ATOM    884 HG11 VAL A  57      55.080  45.060  63.640  1.00  0.00           H
ATOM    885 HG12 VAL A  57      54.540  44.770  61.960  1.00  0.00           H
ATOM    886 HG13 VAL A  57      55.460  43.480  62.820  1.00  0.00           H
ATOM    887  CG2 VAL A  57      56.930  44.380  60.860  1.00  0.00           C
ATOM    888 HG21 VAL A  57      56.050  44.270  60.220  1.00  0.00           H
ATOM    889 HG22 VAL A  57      57.630  44.870  60.190  1.00  0.00           H
ATOM    890 HG23 VAL A  57      57.400  43.430  61.090  1.00  0.00           H
ATOM    891  C   VAL A  57      56.080  47.450  63.150  1.00  0.00           C
ATOM    892  O   VAL A  57      56.910  47.490  64.080  1.00  0.00           O
ATOM    893  N   PRO A  58      54.810  48.040  63.160  1.00  0.00           N
ATOM    894  CD  PRO A  58      53.760  48.080  62.150  1.00  0.00           C
ATOM    895  HD2 PRO A  58      53.700  47.170  61.570  1.00  0.00           H
ATOM    896  HD3 PRO A  58      54.130  48.910  61.540  1.00  0.00           H
ATOM    897  CG  PRO A  58      52.470  48.540  62.840  1.00  0.00           C
ATOM    898  HG2 PRO A  58      51.930  47.720  63.330  1.00  0.00           H
ATOM    899  HG3 PRO A  58      51.910  49.190  62.170  1.00  0.00           H
ATOM    900  CB  PRO A  58      53.070  49.370  63.970  1.00  0.00           C
ATOM    901  HB2 PRO A  58      52.470  49.500  64.870  1.00  0.00           H
ATOM    902  HB3 PRO A  58      53.420  50.320  63.580  1.00  0.00           H
ATOM    903  CA  PRO A  58      54.290  48.620  64.390  1.00  0.00           C
ATOM    904  HA  PRO A  58      55.010  49.340  64.780  1.00  0.00           H
ATOM    905  C   PRO A  58      53.970  47.580  65.480  1.00  0.00           C
ATOM    906  O   PRO A  58      53.280  46.590  65.200  1.00  0.00           O
ATOM    907  N   THR A  59      54.390  47.780  66.730  1.00  0.00           N
ATOM    908  H   THR A  59      55.010  48.560  66.880  1.00  0.00           H
ATOM    909  CA  THR A  59      54.250  46.860  67.810  1.00  0.00           C
ATOM    910  HA  THR A  59      53.540  46.060  67.580  1.00  0.00           H
ATOM    911  CB  THR A  59      55.620  46.270  68.210  1.00  0.00           C
ATOM    912  HB  THR A  59      55.480  45.560  69.030  1.00  0.00           H
ATOM    913  CG2 THR A  59      56.450  45.770  67.100  1.00  0.00           C
ATOM    914 HG21 THR A  59      56.750  46.540  66.390  1.00  0.00           H
ATOM    915 HG22 THR A  59      57.380  45.390  67.530  1.00  0.00           H
ATOM    916 HG23 THR A  59      55.900  45.020  66.530  1.00  0.00           H
ATOM    917  OG1 THR A  59      56.380  47.190  68.890  1.00  0.00           O
ATOM    918  HG1 THR A  59      57.200  46.760  69.110  1.00  0.00           H
ATOM    919  C   THR A  59      53.650  47.480  69.070  1.00  0.00           C
ATOM    920  O   THR A  59      53.670  46.760  70.090  1.00  0.00           O
ATOM    921  N   GLU A  60      53.180  48.690  69.190  1.00  0.00           N
ATOM    922  H   GLU A  60      53.270  49.340  68.430  1.00  0.00           H
ATOM    923  CA  GLU A  60      52.270  49.160  70.190  1.00  0.00           C
ATOM    924  HA  GLU A  60      51.580  48.350  70.420  1.00  0.00           H
ATOM    925  CB  GLU A  60      53.020  49.740  71.480  1.00  0.00           C
ATOM    926  HB2 GLU A  60      53.710  49.000  71.880  1.00  0.00           H
ATOM    927  HB3 GLU A  60      53.590  50.590  71.120  1.00  0.00           H
ATOM    928  CG  GLU A  60      52.150  50.300  72.610  1.00  0.00           C
ATOM    929  HG2 GLU A  60      52.840  50.810  73.290  1.00  0.00           H
ATOM    930  HG3 GLU A  60      51.420  51.000  72.190  1.00  0.00           H
ATOM    931  CD  GLU A  60      51.320  49.190  73.380  1.00  0.00           C
ATOM    932  OE1 GLU A  60      51.920  48.170  73.810  1.00  0.00           O
ATOM    933  OE2 GLU A  60      50.070  49.300  73.510  1.00  0.00           O
ATOM    934  C   GLU A  60      51.410  50.340  69.490  1.00  0.00           C
ATOM    935  O   GLU A  60      51.920  50.960  68.570  1.00  0.00           O
ATOM    936  N   GLU A  61      50.210  50.580  70.020  1.00  0.00           N
ATOM    937  H   GLU A  61      50.000  50.030  70.850  1.00  0.00           H
ATOM    938  CA  GLU A  61      49.340  51.600  69.530  1.00  0.00           C
ATOM    939  HA  GLU A  61      49.820  52.580  69.520  1.00  0.00           H
ATOM    940  CB  GLU A  61      48.810  51.230  68.170  1.00  0.00           C
ATOM    941  HB2 GLU A  61      48.510  52.180  67.730  1.00  0.00           H
ATOM    942  HB3 GLU A  61      49.660  50.960  67.550  1.00  0.00           H
ATOM    943  CG  GLU A  61      47.650  50.170  68.090  1.00  0.00           C
ATOM    944  HG2 GLU A  61      48.050  49.290  68.590  1.00  0.00           H
ATOM    945  HG3 GLU A  61      46.790  50.620  68.580  1.00  0.00           H
ATOM    946  CD  GLU A  61      47.370  49.780  66.620  1.00  0.00           C
ATOM    947  OE1 GLU A  61      47.310  48.560  66.310  1.00  0.00           O
ATOM    948  OE2 GLU A  61      47.290  50.690  65.770  1.00  0.00           O
ATOM    949  C   GLU A  61      48.170  51.810  70.520  1.00  0.00           C
ATOM    950  O   GLU A  61      47.710  50.870  71.190  1.00  0.00           O
ATOM    951  N   SER A  62      47.680  53.070  70.550  1.00  0.00           N
ATOM    952  H   SER A  62      48.170  53.830  70.100  1.00  0.00           H
ATOM    953  CA  SER A  62      46.470  53.550  71.270  1.00  0.00           C
ATOM    954  HA  SER A  62      45.730  52.750  71.420  1.00  0.00           H
ATOM    955  CB  SER A  62      46.970  53.920  72.650  1.00  0.00           C
ATOM    956  HB2 SER A  62      46.080  54.240  73.190  1.00  0.00           H
ATOM    957  HB3 SER A  62      47.300  53.090  73.270  1.00  0.00           H
ATOM    958  OG  SER A  62      47.910  54.970  72.520  1.00  0.00           O
ATOM    959  HG  SER A  62      48.610  54.570  72.000  1.00  0.00           H
ATOM    960  C   SER A  62      45.820  54.780  70.540  1.00  0.00           C
ATOM    961  O   SER A  62      46.450  55.400  69.700  1.00  0.00           O
ATOM    962  N   ASN A  63      44.550  54.990  70.760  1.00  0.00           N
ATOM    963  H   ASN A  63      44.130  54.410  71.480  1.00  0.00           H
ATOM    964  CA  ASN A  63      43.740  56.050  70.150  1.00  0.00           C
ATOM    965  HA  ASN A  63      43.560  55.800  69.100  1.00  0.00           H
ATOM    966  CB  ASN A  63      42.370  56.090  70.850  1.00  0.00           C
ATOM    967  HB2 ASN A  63      42.060  55.040  70.870  1.00  0.00           H
ATOM    968  HB3 ASN A  63      42.560  56.420  71.870  1.00  0.00           H
ATOM    969  CG  ASN A  63      41.440  56.960  70.050  1.00  0.00           C
ATOM    970  OD1 ASN A  63      41.080  56.750  68.910  1.00  0.00           O
ATOM    971  ND2 ASN A  63      40.900  57.960  70.710  1.00  0.00           N
ATOM    972 HD21 ASN A  63      40.510  58.760  70.220  1.00  0.00           H
ATOM    973 HD22 ASN A  63      41.380  58.110  71.580  1.00  0.00           H
ATOM    974  C   ASN A  63      44.270  57.540  70.280  1.00  0.00           C
ATOM    975  O   ASN A  63      44.900  57.830  71.270  1.00  0.00           O
ATOM    976  N   ILE A  64      43.970  58.430  69.310  1.00  0.00           N
ATOM    977  H   ILE A  64      43.740  58.020  68.410  1.00  0.00           H
ATOM    978  CA  ILE A  64      43.780  59.900  69.440  1.00  0.00           C
ATOM    979  HA  ILE A  64      43.420  60.120  70.450  1.00  0.00           H
ATOM    980  CB  ILE A  64      45.130  60.650  69.170  1.00  0.00           C
ATOM    981  HB  ILE A  64      45.930  60.060  69.610  1.00  0.00           H
ATOM    982  CG2 ILE A  64      45.490  60.810  67.690  1.00  0.00           C
ATOM    983 HG21 ILE A  64      44.650  61.280  67.180  1.00  0.00           H
ATOM    984 HG22 ILE A  64      46.400  61.390  67.510  1.00  0.00           H
ATOM    985 HG23 ILE A  64      45.600  59.830  67.230  1.00  0.00           H
ATOM    986  CG1 ILE A  64      45.120  62.130  69.760  1.00  0.00           C
ATOM    987 HG12 ILE A  64      45.220  62.920  69.010  1.00  0.00           H
ATOM    988 HG13 ILE A  64      44.340  62.430  70.460  1.00  0.00           H
ATOM    989  CD1 ILE A  64      46.350  62.300  70.630  1.00  0.00           C
ATOM    990 HD11 ILE A  64      47.320  62.030  70.200  1.00  0.00           H
ATOM    991 HD12 ILE A  64      46.450  63.330  70.970  1.00  0.00           H
ATOM    992 HD13 ILE A  64      46.140  61.590  71.430  1.00  0.00           H
ATOM    993  C   ILE A  64      42.580  60.420  68.660  1.00  0.00           C
ATOM    994  O   ILE A  64      42.290  59.940  67.520  1.00  0.00           O
ATOM    995  N   THR A  65      41.780  61.290  69.240  1.00  0.00           N
ATOM    996  H   THR A  65      42.030  61.610  70.160  1.00  0.00           H
ATOM    997  CA  THR A  65      40.610  61.840  68.600  1.00  0.00           C
ATOM    998  HA  THR A  65      40.370  61.280  67.700  1.00  0.00           H
ATOM    999  CB  THR A  65      39.490  61.800  69.620  1.00  0.00           C
ATOM   1000  HB  THR A  65      39.900  62.450  70.390  1.00  0.00           H
ATOM   1001  CG2 THR A  65      38.190  62.380  68.970  1.00  0.00           C
ATOM   1002 HG21 THR A  65      37.370  62.480  69.680  1.00  0.00           H
ATOM   1003 HG22 THR A  65      38.300  63.400  68.600  1.00  0.00           H
ATOM   1004 HG23 THR A  65      37.800  61.820  68.120  1.00  0.00           H
ATOM   1005  OG1 THR A  65      39.220  60.520  70.140  1.00  0.00           O
ATOM   1006  HG1 THR A  65      38.740  60.640  70.960  1.00  0.00           H
ATOM   1007  C   THR A  65      41.030  63.210  68.010  1.00  0.00           C
ATOM   1008  O   THR A  65      41.870  63.940  68.550  1.00  0.00           O
ATOM   1009  N   MET A  66      40.520  63.510  66.830  1.00  0.00           N
ATOM   1010  H   MET A  66      40.080  62.730  66.360  1.00  0.00           H
ATOM   1011  CA  MET A  66      40.730  64.770  66.160  1.00  0.00           C
ATOM   1012  HA  MET A  66      41.390  65.410  66.740  1.00  0.00           H
ATOM   1013  CB  MET A  66      41.580  64.360  64.960  1.00  0.00           C
ATOM   1014  HB2 MET A  66      41.170  63.500  64.430  1.00  0.00           H
ATOM   1015  HB3 MET A  66      41.670  65.200  64.260  1.00  0.00           H
ATOM   1016  CG  MET A  66      42.980  63.980  65.280  1.00  0.00           C
ATOM   1017  HG2 MET A  66      42.990  63.550  66.290  1.00  0.00           H
ATOM   1018  HG3 MET A  66      43.270  63.230  64.550  1.00  0.00           H
ATOM   1019  SD  MET A  66      44.130  65.380  65.080  1.00  0.00           S
ATOM   1020  CE  MET A  66      45.630  64.690  65.800  1.00  0.00           C
ATOM   1021  HE1 MET A  66      46.310  65.460  66.170  1.00  0.00           H
ATOM   1022  HE2 MET A  66      45.470  64.080  66.690  1.00  0.00           H
ATOM   1023  HE3 MET A  66      46.090  64.020  65.070  1.00  0.00           H
ATOM   1024  C   MET A  66      39.430  65.370  65.620  1.00  0.00           C
ATOM   1025  O   MET A  66      38.530  64.660  65.200  1.00  0.00           O
ATOM   1026  N   GLN A  67      39.190  66.660  65.820  1.00  0.00           N
ATOM   1027  H   GLN A  67      39.850  67.170  66.400  1.00  0.00           H
ATOM   1028  CA  GLN A  67      37.960  67.420  65.520  1.00  0.00           C
ATOM   1029  HA  GLN A  67      37.080  66.790  65.570  1.00  0.00           H
ATOM   1030  CB  GLN A  67      37.820  68.490  66.600  1.00  0.00           C
ATOM   1031  HB2 GLN A  67      38.010  68.040  67.570  1.00  0.00           H
ATOM   1032  HB3 GLN A  67      38.530  69.320  66.510  1.00  0.00           H
ATOM   1033  CG  GLN A  67      36.420  69.150  66.670  1.00  0.00           C
ATOM   1034  HG2 GLN A  67      36.170  69.640  65.730  1.00  0.00           H
ATOM   1035  HG3 GLN A  67      35.740  68.300  66.800  1.00  0.00           H
ATOM   1036  CD  GLN A  67      36.410  70.010  67.930  1.00  0.00           C
ATOM   1037  OE1 GLN A  67      37.160  70.970  68.000  1.00  0.00           O
ATOM   1038  NE2 GLN A  67      35.610  69.680  68.840  1.00  0.00           N
ATOM   1039 HE21 GLN A  67      35.490  70.240  69.670  1.00  0.00           H
ATOM   1040 HE22 GLN A  67      34.900  69.010  68.590  1.00  0.00           H
ATOM   1041  C   GLN A  67      38.050  67.930  64.060  1.00  0.00           C
ATOM   1042  O   GLN A  67      38.870  68.830  63.790  1.00  0.00           O
ATOM   1043  N   ILE A  68      37.260  67.350  63.160  1.00  0.00           N
ATOM   1044  H   ILE A  68      36.620  66.650  63.490  1.00  0.00           H
ATOM   1045  CA  ILE A  68      37.310  67.510  61.680  1.00  0.00           C
ATOM   1046  HA  ILE A  68      38.010  68.310  61.440  1.00  0.00           H
ATOM   1047  CB  ILE A  68      37.910  66.230  61.060  1.00  0.00           C
ATOM   1048  HB  ILE A  68      37.330  65.360  61.360  1.00  0.00           H
ATOM   1049  CG2 ILE A  68      37.690  66.320  59.540  1.00  0.00           C
ATOM   1050 HG21 ILE A  68      36.660  66.280  59.190  1.00  0.00           H
ATOM   1051 HG22 ILE A  68      38.240  67.180  59.170  1.00  0.00           H
ATOM   1052 HG23 ILE A  68      38.120  65.420  59.100  1.00  0.00           H
ATOM   1053  CG1 ILE A  68      39.370  65.810  61.420  1.00  0.00           C
ATOM   1054 HG12 ILE A  68      39.510  65.770  62.500  1.00  0.00           H
ATOM   1055 HG13 ILE A  68      39.630  64.810  61.080  1.00  0.00           H
ATOM   1056  CD1 ILE A  68      40.410  66.860  60.960  1.00  0.00           C
ATOM   1057 HD11 ILE A  68      41.440  66.600  61.200  1.00  0.00           H
ATOM   1058 HD12 ILE A  68      40.360  67.130  59.900  1.00  0.00           H
ATOM   1059 HD13 ILE A  68      40.150  67.810  61.430  1.00  0.00           H
ATOM   1060  C   ILE A  68      35.990  67.850  61.090  1.00  0.00           C
ATOM   1061  O   ILE A  68      35.040  67.140  61.300  1.00  0.00           O
ATOM   1062  N   MET A  69      35.830  68.990  60.460  1.00  0.00           N
ATOM   1063  H   MET A  69      36.660  69.460  60.140  1.00  0.00           H
ATOM   1064  CA  MET A  69      34.590  69.310  59.740  1.00  0.00           C
ATOM   1065  HA  MET A  69      33.830  69.160  60.500  1.00  0.00           H
ATOM   1066  CB  MET A  69      34.520  70.820  59.280  1.00  0.00           C
ATOM   1067  HB2 MET A  69      34.730  71.440  60.150  1.00  0.00           H
ATOM   1068  HB3 MET A  69      35.330  70.990  58.570  1.00  0.00           H
ATOM   1069  CG  MET A  69      33.130  71.340  58.710  1.00  0.00           C
ATOM   1070  HG2 MET A  69      33.270  71.250  57.630  1.00  0.00           H
ATOM   1071  HG3 MET A  69      32.370  70.630  59.050  1.00  0.00           H
ATOM   1072  SD  MET A  69      32.580  73.030  59.090  1.00  0.00           S
ATOM   1073  CE  MET A  69      34.060  73.970  58.510  1.00  0.00           C
ATOM   1074  HE1 MET A  69      34.970  73.470  58.830  1.00  0.00           H
ATOM   1075  HE2 MET A  69      34.010  73.960  57.420  1.00  0.00           H
ATOM   1076  HE3 MET A  69      34.030  74.970  58.950  1.00  0.00           H
ATOM   1077  C   MET A  69      34.270  68.420  58.480  1.00  0.00           C
ATOM   1078  O   MET A  69      35.170  68.280  57.690  1.00  0.00           O
ATOM   1079  N   ARG A  70      33.080  67.860  58.430  1.00  0.00           N
ATOM   1080  H   ARG A  70      32.400  68.160  59.120  1.00  0.00           H
ATOM   1081  CA  ARG A  70      32.560  67.240  57.220  1.00  0.00           C
ATOM   1082  HA  ARG A  70      33.360  66.990  56.520  1.00  0.00           H
ATOM   1083  CB  ARG A  70      31.820  65.980  57.580  1.00  0.00           C
ATOM   1084  HB2 ARG A  70      31.500  65.650  56.590  1.00  0.00           H
ATOM   1085  HB3 ARG A  70      32.540  65.220  57.900  1.00  0.00           H
ATOM   1086  CG  ARG A  70      30.580  66.120  58.520  1.00  0.00           C
ATOM   1087  HG2 ARG A  70      30.950  66.510  59.460  1.00  0.00           H
ATOM   1088  HG3 ARG A  70      29.750  66.700  58.100  1.00  0.00           H
ATOM   1089  CD  ARG A  70      29.930  64.820  58.850  1.00  0.00           C
ATOM   1090  HD2 ARG A  70      29.750  64.170  57.980  1.00  0.00           H
ATOM   1091  HD3 ARG A  70      30.720  64.290  59.370  1.00  0.00           H
ATOM   1092  NE  ARG A  70      28.630  64.990  59.650  1.00  0.00           N
ATOM   1093  HE  ARG A  70      27.860  65.250  59.060  1.00  0.00           H
ATOM   1094  CZ  ARG A  70      28.450  65.090  60.960  1.00  0.00           C
ATOM   1095  NH1 ARG A  70      29.390  64.890  61.820  1.00  0.00           N
ATOM   1096 HH11 ARG A  70      30.190  64.370  61.510  1.00  0.00           H
ATOM   1097 HH12 ARG A  70      29.110  64.930  62.790  1.00  0.00           H
ATOM   1098  NH2 ARG A  70      27.280  65.500  61.400  1.00  0.00           N
ATOM   1099 HH21 ARG A  70      26.610  65.690  60.680  1.00  0.00           H
ATOM   1100 HH22 ARG A  70      27.150  65.720  62.380  1.00  0.00           H
ATOM   1101  C   ARG A  70      31.650  68.310  56.560  1.00  0.00           C
ATOM   1102  O   ARG A  70      30.850  69.030  57.170  1.00  0.00           O
ATOM   1103  N   ILE A  71      31.760  68.310  55.230  1.00  0.00           N
ATOM   1104  H   ILE A  71      32.320  67.570  54.820  1.00  0.00           H
ATOM   1105  CA  ILE A  71      31.090  69.090  54.210  1.00  0.00           C
ATOM   1106  HA  ILE A  71      30.410  69.800  54.690  1.00  0.00           H
ATOM   1107  CB  ILE A  71      32.170  69.990  53.520  1.00  0.00           C
ATOM   1108  HB  ILE A  71      32.930  69.390  53.020  1.00  0.00           H
ATOM   1109  CG2 ILE A  71      31.460  70.720  52.350  1.00  0.00           C
ATOM   1110 HG21 ILE A  71      30.530  71.160  52.710  1.00  0.00           H
ATOM   1111 HG22 ILE A  71      32.190  71.430  51.960  1.00  0.00           H
ATOM   1112 HG23 ILE A  71      31.180  69.950  51.630  1.00  0.00           H
ATOM   1113  CG1 ILE A  71      32.830  70.970  54.510  1.00  0.00           C
ATOM   1114 HG12 ILE A  71      32.900  71.880  53.920  1.00  0.00           H
ATOM   1115 HG13 ILE A  71      32.200  71.160  55.390  1.00  0.00           H
ATOM   1116  CD1 ILE A  71      34.240  70.480  54.890  1.00  0.00           C
ATOM   1117 HD11 ILE A  71      34.590  71.170  55.660  1.00  0.00           H
ATOM   1118 HD12 ILE A  71      34.170  69.460  55.270  1.00  0.00           H
ATOM   1119 HD13 ILE A  71      34.840  70.450  53.980  1.00  0.00           H
ATOM   1120  C   ILE A  71      30.330  68.200  53.260  1.00  0.00           C
ATOM   1121  O   ILE A  71      30.690  67.160  52.810  1.00  0.00           O
ATOM   1122  N   LYS A  72      29.070  68.630  52.960  1.00  0.00           N
ATOM   1123  H   LYS A  72      28.640  69.480  53.320  1.00  0.00           H
ATOM   1124  CA  LYS A  72      28.180  67.900  51.970  1.00  0.00           C
ATOM   1125  HA  LYS A  72      28.800  67.240  51.380  1.00  0.00           H
ATOM   1126  CB  LYS A  72      27.140  67.050  52.750  1.00  0.00           C
ATOM   1127  HB2 LYS A  72      27.690  66.460  53.480  1.00  0.00           H
ATOM   1128  HB3 LYS A  72      26.430  67.720  53.230  1.00  0.00           H
ATOM   1129  CG  LYS A  72      26.340  66.080  51.840  1.00  0.00           C
ATOM   1130  HG2 LYS A  72      25.900  66.570  50.970  1.00  0.00           H
ATOM   1131  HG3 LYS A  72      27.000  65.280  51.480  1.00  0.00           H
ATOM   1132  CD  LYS A  72      25.250  65.360  52.680  1.00  0.00           C
ATOM   1133  HD2 LYS A  72      25.730  65.230  53.650  1.00  0.00           H
ATOM   1134  HD3 LYS A  72      24.320  65.910  52.820  1.00  0.00           H
ATOM   1135  CE  LYS A  72      24.940  63.940  52.270  1.00  0.00           C
ATOM   1136  HE2 LYS A  72      25.800  63.300  52.050  1.00  0.00           H
ATOM   1137  HE3 LYS A  72      24.420  63.480  53.110  1.00  0.00           H
ATOM   1138  NZ  LYS A  72      24.130  63.790  51.040  1.00  0.00           N
ATOM   1139  HZ1 LYS A  72      23.280  64.340  51.100  1.00  0.00           H
ATOM   1140  HZ2 LYS A  72      24.630  64.040  50.200  1.00  0.00           H
ATOM   1141  HZ3 LYS A  72      23.810  62.830  50.990  1.00  0.00           H
ATOM   1142  C   LYS A  72      27.490  68.940  51.090  1.00  0.00           C
ATOM   1143  O   LYS A  72      26.730  69.690  51.640  1.00  0.00           O
ATOM   1144  N   PRO A  73      28.010  69.070  49.830  1.00  0.00           N
ATOM   1145  CD  PRO A  73      29.130  68.460  49.150  1.00  0.00           C
ATOM   1146  HD2 PRO A  73      29.120  67.380  49.240  1.00  0.00           H
ATOM   1147  HD3 PRO A  73      30.020  68.870  49.640  1.00  0.00           H
ATOM   1148  CG  PRO A  73      29.100  68.840  47.690  1.00  0.00           C
ATOM   1149  HG2 PRO A  73      28.740  67.950  47.160  1.00  0.00           H
ATOM   1150  HG3 PRO A  73      30.100  69.140  47.360  1.00  0.00           H
ATOM   1151  CB  PRO A  73      28.030  69.960  47.540  1.00  0.00           C
ATOM   1152  HB2 PRO A  73      27.250  69.570  46.880  1.00  0.00           H
ATOM   1153  HB3 PRO A  73      28.460  70.880  47.140  1.00  0.00           H
ATOM   1154  CA  PRO A  73      27.440  70.100  48.930  1.00  0.00           C
ATOM   1155  HA  PRO A  73      27.730  71.040  49.410  1.00  0.00           H
ATOM   1156  C   PRO A  73      25.930  70.050  48.830  1.00  0.00           C
ATOM   1157  O   PRO A  73      25.390  68.950  48.840  1.00  0.00           O
ATOM   1158  N   HIE A  74      25.230  71.220  48.820  1.00  0.00           N
ATOM   1159  H   HIE A  74      25.800  72.040  48.870  1.00  0.00           H
ATOM   1160  CA  HIE A  74      23.820  71.470  48.640  1.00  0.00           C
ATOM   1161  HA  HIE A  74      23.650  72.540  48.570  1.00  0.00           H
ATOM   1162  CB  HIE A  74      23.350  70.930  47.300  1.00  0.00           C
ATOM   1163  HB2 HIE A  74      23.430  69.840  47.290  1.00  0.00           H
ATOM   1164  HB3 HIE A  74      22.280  71.130  47.340  1.00  0.00           H
ATOM   1165  CG  HIE A  74      24.030  71.500  46.070  1.00  0.00           C
ATOM   1166  ND1 HIE A  74      23.850  72.820  45.650  1.00  0.00           N
ATOM   1167  CE1 HIE A  74      24.590  72.950  44.560  1.00  0.00           C
ATOM   1168  HE1 HIE A  74      24.640  73.880  44.010  1.00  0.00           H
ATOM   1169  NE2 HIE A  74      25.310  71.900  44.360  1.00  0.00           N
ATOM   1170  HE2 HIE A  74      25.950  71.770  43.590  1.00  0.00           H
ATOM   1171  CD2 HIE A  74      24.960  70.930  45.340  1.00  0.00           C
ATOM   1172  HD2 HIE A  74      25.410  69.960  45.470  1.00  0.00           H
ATOM   1173  C   HIE A  74      22.960  70.960  49.850  1.00  0.00           C
ATOM   1174  O   HIE A  74      21.780  71.210  49.870  1.00  0.00           O
ATOM   1175  N   GLN A  75      23.610  70.550  50.930  1.00  0.00           N
ATOM   1176  H   GLN A  75      24.610  70.430  50.860  1.00  0.00           H
ATOM   1177  CA  GLN A  75      23.060  70.190  52.180  1.00  0.00           C
ATOM   1178  HA  GLN A  75      22.000  70.450  52.140  1.00  0.00           H
ATOM   1179  CB  GLN A  75      23.190  68.720  52.530  1.00  0.00           C
ATOM   1180  HB2 GLN A  75      22.570  68.210  51.790  1.00  0.00           H
ATOM   1181  HB3 GLN A  75      24.220  68.360  52.490  1.00  0.00           H
ATOM   1182  CG  GLN A  75      22.590  68.290  53.810  1.00  0.00           C
ATOM   1183  HG2 GLN A  75      21.650  68.800  54.020  1.00  0.00           H
ATOM   1184  HG3 GLN A  75      22.430  67.210  53.830  1.00  0.00           H
ATOM   1185  CD  GLN A  75      23.530  68.430  54.970  1.00  0.00           C
ATOM   1186  OE1 GLN A  75      24.630  67.820  55.000  1.00  0.00           O
ATOM   1187  NE2 GLN A  75      23.170  69.090  56.050  1.00  0.00           N
ATOM   1188 HE21 GLN A  75      23.930  69.140  56.720  1.00  0.00           H
ATOM   1189 HE22 GLN A  75      22.350  69.670  56.140  1.00  0.00           H
ATOM   1190  C   GLN A  75      23.610  71.110  53.280  1.00  0.00           C
ATOM   1191  O   GLN A  75      22.760  71.840  53.830  1.00  0.00           O
ATOM   1192  N   GLY A  76      24.890  71.120  53.610  1.00  0.00           N
ATOM   1193  H   GLY A  76      25.500  70.440  53.160  1.00  0.00           H
ATOM   1194  CA  GLY A  76      25.530  71.960  54.600  1.00  0.00           C
ATOM   1195  HA2 GLY A  76      25.480  73.000  54.300  1.00  0.00           H
ATOM   1196  HA3 GLY A  76      24.910  71.840  55.490  1.00  0.00           H
ATOM   1197  C   GLY A  76      26.900  71.460  55.140  1.00  0.00           C
ATOM   1198  O   GLY A  76      27.610  70.770  54.400  1.00  0.00           O
ATOM   1199  N   GLN A  77      27.310  71.790  56.370  1.00  0.00           N
ATOM   1200  H   GLN A  77      26.700  72.360  56.940  1.00  0.00           H
ATOM   1201  CA  GLN A  77      28.630  71.280  56.970  1.00  0.00           C
ATOM   1202  HA  GLN A  77      28.750  70.230  56.710  1.00  0.00           H
ATOM   1203  CB  GLN A  77      29.820  72.070  56.420  1.00  0.00           C
ATOM   1204  HB2 GLN A  77      30.680  71.640  56.950  1.00  0.00           H
ATOM   1205  HB3 GLN A  77      30.110  71.820  55.400  1.00  0.00           H
ATOM   1206  CG  GLN A  77      29.790  73.680  56.560  1.00  0.00           C
ATOM   1207  HG2 GLN A  77      28.930  74.090  56.040  1.00  0.00           H
ATOM   1208  HG3 GLN A  77      29.620  73.850  57.630  1.00  0.00           H
ATOM   1209  CD  GLN A  77      31.060  74.350  55.900  1.00  0.00           C
ATOM   1210  OE1 GLN A  77      31.520  73.930  54.860  1.00  0.00           O
ATOM   1211  NE2 GLN A  77      31.670  75.260  56.570  1.00  0.00           N
ATOM   1212 HE21 GLN A  77      32.490  75.650  56.110  1.00  0.00           H
ATOM   1213 HE22 GLN A  77      31.400  75.510  57.510  1.00  0.00           H
ATOM   1214  C   GLN A  77      28.610  71.350  58.500  1.00  0.00           C
ATOM   1215  O   GLN A  77      27.750  72.010  58.990  1.00  0.00           O
ATOM   1216  N   HIE A  78      29.510  70.730  59.270  1.00  0.00           N
ATOM   1217  H   HIE A  78      30.220  70.150  58.850  1.00  0.00           H
ATOM   1218  CA  HIE A  78      29.500  70.670  60.750  1.00  0.00           C
ATOM   1219  HA  HIE A  78      29.340  71.670  61.160  1.00  0.00           H
ATOM   1220  CB  HIE A  78      28.360  69.690  61.140  1.00  0.00           C
ATOM   1221  HB2 HIE A  78      27.440  70.100  60.730  1.00  0.00           H
ATOM   1222  HB3 HIE A  78      28.570  68.690  60.760  1.00  0.00           H
ATOM   1223  CG  HIE A  78      28.240  69.680  62.610  1.00  0.00           C
ATOM   1224  ND1 HIE A  78      27.540  70.600  63.320  1.00  0.00           N
ATOM   1225  CE1 HIE A  78      27.650  70.160  64.600  1.00  0.00           C
ATOM   1226  HE1 HIE A  78      27.290  70.730  65.450  1.00  0.00           H
ATOM   1227  NE2 HIE A  78      28.280  69.000  64.690  1.00  0.00           N
ATOM   1228  HE2 HIE A  78      28.310  68.470  65.550  1.00  0.00           H
ATOM   1229  CD2 HIE A  78      28.690  68.680  63.420  1.00  0.00           C
ATOM   1230  HD2 HIE A  78      29.320  67.940  62.950  1.00  0.00           H
ATOM   1231  C   HIE A  78      30.870  70.190  61.320  1.00  0.00           C
ATOM   1232  O   HIE A  78      31.290  69.120  60.990  1.00  0.00           O
ATOM   1233  N   ILE A  79      31.470  71.000  62.180  1.00  0.00           N
ATOM   1234  H   ILE A  79      30.860  71.730  62.520  1.00  0.00           H
ATOM   1235  CA  ILE A  79      32.590  70.610  63.010  1.00  0.00           C
ATOM   1236  HA  ILE A  79      33.360  70.110  62.420  1.00  0.00           H
ATOM   1237  CB  ILE A  79      33.150  71.810  63.750  1.00  0.00           C
ATOM   1238  HB  ILE A  79      32.340  72.270  64.310  1.00  0.00           H
ATOM   1239  CG2 ILE A  79      34.230  71.460  64.740  1.00  0.00           C
ATOM   1240 HG21 ILE A  79      34.200  70.460  65.170  1.00  0.00           H
ATOM   1241 HG22 ILE A  79      35.150  71.470  64.160  1.00  0.00           H
ATOM   1242 HG23 ILE A  79      34.230  72.140  65.590  1.00  0.00           H
ATOM   1243  CG1 ILE A  79      33.730  72.860  62.770  1.00  0.00           C
ATOM   1244 HG12 ILE A  79      34.630  72.480  62.280  1.00  0.00           H
ATOM   1245 HG13 ILE A  79      33.070  73.060  61.930  1.00  0.00           H
ATOM   1246  CD1 ILE A  79      33.830  74.230  63.450  1.00  0.00           C
ATOM   1247 HD11 ILE A  79      32.830  74.600  63.680  1.00  0.00           H
ATOM   1248 HD12 ILE A  79      34.440  74.160  64.350  1.00  0.00           H
ATOM   1249 HD13 ILE A  79      34.280  75.020  62.860  1.00  0.00           H
ATOM   1250  C   ILE A  79      32.100  69.600  64.020  1.00  0.00           C
ATOM   1251  O   ILE A  79      31.270  69.960  64.920  1.00  0.00           O
ATOM   1252  N   GLY A  80      32.710  68.390  63.840  1.00  0.00           N
ATOM   1253  H   GLY A  80      33.400  68.350  63.110  1.00  0.00           H
ATOM   1254  CA  GLY A  80      32.660  67.230  64.810  1.00  0.00           C
ATOM   1255  HA2 GLY A  80      32.610  67.580  65.850  1.00  0.00           H
ATOM   1256  HA3 GLY A  80      31.820  66.630  64.450  1.00  0.00           H
ATOM   1257  C   GLY A  80      33.950  66.410  65.000  1.00  0.00           C
ATOM   1258  O   GLY A  80      34.980  66.980  64.790  1.00  0.00           O
ATOM   1259  N   GLU A  81      33.810  65.120  65.290  1.00  0.00           N
ATOM   1260  H   GLU A  81      32.900  64.700  65.160  1.00  0.00           H
ATOM   1261  CA  GLU A  81      34.800  64.290  65.880  1.00  0.00           C
ATOM   1262  HA  GLU A  81      35.720  64.780  65.550  1.00  0.00           H
ATOM   1263  CB  GLU A  81      34.850  64.250  67.430  1.00  0.00           C
ATOM   1264  HB2 GLU A  81      33.960  63.680  67.700  1.00  0.00           H
ATOM   1265  HB3 GLU A  81      35.670  63.610  67.750  1.00  0.00           H
ATOM   1266  CG  GLU A  81      34.900  65.600  68.090  1.00  0.00           C
ATOM   1267  HG2 GLU A  81      35.350  65.520  69.080  1.00  0.00           H
ATOM   1268  HG3 GLU A  81      35.660  66.220  67.600  1.00  0.00           H
ATOM   1269  CD  GLU A  81      33.580  66.390  68.120  1.00  0.00           C
ATOM   1270  OE1 GLU A  81      32.480  65.810  67.890  1.00  0.00           O
ATOM   1271  OE2 GLU A  81      33.630  67.620  68.320  1.00  0.00           O
ATOM   1272  C   GLU A  81      34.960  62.900  65.340  1.00  0.00           C
ATOM   1273  O   GLU A  81      33.980  62.180  65.080  1.00  0.00           O
ATOM   1274  N   MET A  82      36.240  62.500  65.090  1.00  0.00           N
ATOM   1275  H   MET A  82      36.970  63.160  65.310  1.00  0.00           H
ATOM   1276  CA  MET A  82      36.710  61.190  64.460  1.00  0.00           C
ATOM   1277  HA  MET A  82      35.970  60.420  64.670  1.00  0.00           H
ATOM   1278  CB  MET A  82      36.990  61.320  63.000  1.00  0.00           C
ATOM   1279  HB2 MET A  82      37.930  61.830  62.800  1.00  0.00           H
ATOM   1280  HB3 MET A  82      37.070  60.330  62.540  1.00  0.00           H
ATOM   1281  CG  MET A  82      35.990  62.060  62.190  1.00  0.00           C
ATOM   1282  HG2 MET A  82      34.960  61.720  62.270  1.00  0.00           H
ATOM   1283  HG3 MET A  82      36.030  63.080  62.580  1.00  0.00           H
ATOM   1284  SD  MET A  82      36.430  62.290  60.390  1.00  0.00           S
ATOM   1285  CE  MET A  82      36.190  60.710  59.690  1.00  0.00           C
ATOM   1286  HE1 MET A  82      35.180  60.510  59.350  1.00  0.00           H
ATOM   1287  HE2 MET A  82      36.810  60.700  58.790  1.00  0.00           H
ATOM   1288  HE3 MET A  82      36.550  59.870  60.280  1.00  0.00           H
ATOM   1289  C   MET A  82      38.030  60.780  65.090  1.00  0.00           C
ATOM   1290  O   MET A  82      38.910  61.620  65.460  1.00  0.00           O
ATOM   1291  N   SER A  83      38.210  59.480  65.250  1.00  0.00           N
ATOM   1292  H   SER A  83      37.580  58.770  64.920  1.00  0.00           H
ATOM   1293  CA  SER A  83      39.220  58.900  66.130  1.00  0.00           C
ATOM   1294  HA  SER A  83      39.950  59.570  66.580  1.00  0.00           H
ATOM   1295  CB  SER A  83      38.580  58.200  67.330  1.00  0.00           C
ATOM   1296  HB2 SER A  83      39.210  57.380  67.670  1.00  0.00           H
ATOM   1297  HB3 SER A  83      38.340  58.910  68.120  1.00  0.00           H
ATOM   1298  OG  SER A  83      37.340  57.550  66.970  1.00  0.00           O
ATOM   1299  HG  SER A  83      37.330  56.680  67.370  1.00  0.00           H
ATOM   1300  C   SER A  83      40.060  57.900  65.390  1.00  0.00           C
ATOM   1301  O   SER A  83      39.560  57.160  64.520  1.00  0.00           O
ATOM   1302  N   PHE A  84      41.310  57.900  65.800  1.00  0.00           N
ATOM   1303  H   PHE A  84      41.560  58.560  66.520  1.00  0.00           H
ATOM   1304  CA  PHE A  84      42.400  57.240  65.110  1.00  0.00           C
ATOM   1305  HA  PHE A  84      41.990  56.520  64.390  1.00  0.00           H
ATOM   1306  CB  PHE A  84      43.270  58.290  64.330  1.00  0.00           C
ATOM   1307  HB2 PHE A  84      43.780  58.950  65.030  1.00  0.00           H
ATOM   1308  HB3 PHE A  84      44.020  57.750  63.760  1.00  0.00           H
ATOM   1309  CG  PHE A  84      42.350  59.050  63.370  1.00  0.00           C
ATOM   1310  CD1 PHE A  84      42.230  58.690  62.050  1.00  0.00           C
ATOM   1311  HD1 PHE A  84      42.670  57.770  61.690  1.00  0.00           H
ATOM   1312  CE1 PHE A  84      41.530  59.480  61.060  1.00  0.00           C
ATOM   1313  HE1 PHE A  84      41.580  59.140  60.030  1.00  0.00           H
ATOM   1314  CZ  PHE A  84      40.910  60.630  61.480  1.00  0.00           C
ATOM   1315  HZ  PHE A  84      40.330  61.290  60.840  1.00  0.00           H
ATOM   1316  CE2 PHE A  84      41.030  61.010  62.850  1.00  0.00           C
ATOM   1317  HE2 PHE A  84      40.600  61.910  63.260  1.00  0.00           H
ATOM   1318  CD2 PHE A  84      41.710  60.220  63.740  1.00  0.00           C
ATOM   1319  HD2 PHE A  84      41.860  60.690  64.700  1.00  0.00           H
ATOM   1320  C   PHE A  84      43.300  56.420  66.090  1.00  0.00           C
ATOM   1321  O   PHE A  84      43.770  56.930  67.020  1.00  0.00           O
ATOM   1322  N   LEU A  85      43.430  55.130  65.850  1.00  0.00           N
ATOM   1323  H   LEU A  85      42.960  54.670  65.080  1.00  0.00           H
ATOM   1324  CA  LEU A  85      44.590  54.450  66.460  1.00  0.00           C
ATOM   1325  HA  LEU A  85      44.740  54.690  67.520  1.00  0.00           H
ATOM   1326  CB  LEU A  85      44.490  52.930  66.170  1.00  0.00           C
ATOM   1327  HB2 LEU A  85      44.100  52.840  65.160  1.00  0.00           H
ATOM   1328  HB3 LEU A  85      45.410  52.360  66.270  1.00  0.00           H
ATOM   1329  CG  LEU A  85      43.480  52.310  67.170  1.00  0.00           C
ATOM   1330  HG  LEU A  85      42.710  53.020  67.440  1.00  0.00           H
ATOM   1331  CD1 LEU A  85      43.010  51.020  66.610  1.00  0.00           C
ATOM   1332 HD11 LEU A  85      43.850  50.320  66.640  1.00  0.00           H
ATOM   1333 HD12 LEU A  85      42.180  50.570  67.160  1.00  0.00           H
ATOM   1334 HD13 LEU A  85      42.770  51.120  65.560  1.00  0.00           H
ATOM   1335  CD2 LEU A  85      44.130  51.980  68.540  1.00  0.00           C
ATOM   1336 HD21 LEU A  85      44.480  52.860  69.070  1.00  0.00           H
ATOM   1337 HD22 LEU A  85      43.420  51.610  69.280  1.00  0.00           H
ATOM   1338 HD23 LEU A  85      44.830  51.160  68.350  1.00  0.00           H
ATOM   1339  C   LEU A  85      45.920  55.020  65.830  1.00  0.00           C
ATOM   1340  O   LEU A  85      45.940  55.480  64.700  1.00  0.00           O
ATOM   1341  N   GLN A  86      46.980  55.020  66.670  1.00  0.00           N
ATOM   1342  H   GLN A  86      46.770  54.930  67.650  1.00  0.00           H
ATOM   1343  CA  GLN A  86      48.320  55.650  66.360  1.00  0.00           C
ATOM   1344  HA  GLN A  86      48.580  55.480  65.320  1.00  0.00           H
ATOM   1345  CB  GLN A  86      48.290  57.190  66.670  1.00  0.00           C
ATOM   1346  HB2 GLN A  86      49.160  57.630  66.200  1.00  0.00           H
ATOM   1347  HB3 GLN A  86      47.330  57.530  66.270  1.00  0.00           H
ATOM   1348  CG  GLN A  86      48.350  57.640  68.120  1.00  0.00           C
ATOM   1349  HG2 GLN A  86      47.330  57.670  68.510  1.00  0.00           H
ATOM   1350  HG3 GLN A  86      49.010  57.000  68.710  1.00  0.00           H
ATOM   1351  CD  GLN A  86      48.820  59.100  68.250  1.00  0.00           C
ATOM   1352  OE1 GLN A  86      49.130  59.770  67.300  1.00  0.00           O
ATOM   1353  NE2 GLN A  86      48.920  59.530  69.430  1.00  0.00           N
ATOM   1354 HE21 GLN A  86      49.300  60.470  69.430  1.00  0.00           H
ATOM   1355 HE22 GLN A  86      48.680  59.030  70.280  1.00  0.00           H
ATOM   1356  C   GLN A  86      49.480  54.950  67.120  1.00  0.00           C
ATOM   1357  O   GLN A  86      49.340  54.680  68.330  1.00  0.00           O
ATOM   1358  N   HIE A  87      50.560  54.640  66.510  1.00  0.00           N
ATOM   1359  H   HIE A  87      50.690  55.110  65.630  1.00  0.00           H
ATOM   1360  CA  HIE A  87      51.710  53.780  66.870  1.00  0.00           C
ATOM   1361  HA  HIE A  87      51.250  52.920  67.350  1.00  0.00           H
ATOM   1362  CB  HIE A  87      52.600  53.350  65.690  1.00  0.00           C
ATOM   1363  HB2 HIE A  87      53.090  54.240  65.290  1.00  0.00           H
ATOM   1364  HB3 HIE A  87      53.390  52.680  66.020  1.00  0.00           H
ATOM   1365  CG  HIE A  87      51.830  52.750  64.460  1.00  0.00           C
ATOM   1366  ND1 HIE A  87      52.300  52.680  63.140  1.00  0.00           N
ATOM   1367  CE1 HIE A  87      51.350  52.030  62.450  1.00  0.00           C
ATOM   1368  HE1 HIE A  87      51.340  51.800  61.390  1.00  0.00           H
ATOM   1369  NE2 HIE A  87      50.310  51.680  63.300  1.00  0.00           N
ATOM   1370  HE2 HIE A  87      49.480  51.150  63.080  1.00  0.00           H
ATOM   1371  CD2 HIE A  87      50.620  52.110  64.560  1.00  0.00           C
ATOM   1372  HD2 HIE A  87      50.040  51.890  65.440  1.00  0.00           H
ATOM   1373  C   HIE A  87      52.590  54.450  67.920  1.00  0.00           C
ATOM   1374  O   HIE A  87      53.260  55.460  67.740  1.00  0.00           O
ATOM   1375  N   ASN A  88      52.810  53.740  69.030  1.00  0.00           N
ATOM   1376  H   ASN A  88      52.330  52.860  69.050  1.00  0.00           H
ATOM   1377  CA  ASN A  88      53.640  54.160  70.180  1.00  0.00           C
ATOM   1378  HA  ASN A  88      53.950  55.170  69.910  1.00  0.00           H
ATOM   1379  CB  ASN A  88      52.710  54.320  71.360  1.00  0.00           C
ATOM   1380  HB2 ASN A  88      52.510  53.290  71.680  1.00  0.00           H
ATOM   1381  HB3 ASN A  88      53.360  54.770  72.110  1.00  0.00           H
ATOM   1382  CG  ASN A  88      51.490  55.090  71.050  1.00  0.00           C
ATOM   1383  OD1 ASN A  88      50.340  54.580  71.160  1.00  0.00           O
ATOM   1384  ND2 ASN A  88      51.650  56.400  70.870  1.00  0.00           N
ATOM   1385 HD21 ASN A  88      50.860  57.020  70.780  1.00  0.00           H
ATOM   1386 HD22 ASN A  88      52.600  56.690  70.720  1.00  0.00           H
ATOM   1387  C   ASN A  88      54.930  53.330  70.440  1.00  0.00           C
ATOM   1388  O   ASN A  88      55.700  53.680  71.350  1.00  0.00           O
ATOM   1389  N   LYS A  89      55.200  52.330  69.640  1.00  0.00           N
ATOM   1390  H   LYS A  89      54.460  52.130  68.980  1.00  0.00           H
ATOM   1391  CA  LYS A  89      56.370  51.480  69.490  1.00  0.00           C
ATOM   1392  HA  LYS A  89      57.240  52.130  69.480  1.00  0.00           H
ATOM   1393  CB  LYS A  89      56.580  50.520  70.690  1.00  0.00           C
ATOM   1394  HB2 LYS A  89      56.370  51.130  71.570  1.00  0.00           H
ATOM   1395  HB3 LYS A  89      55.910  49.670  70.520  1.00  0.00           H
ATOM   1396  CG  LYS A  89      57.950  49.940  70.820  1.00  0.00           C
ATOM   1397  HG2 LYS A  89      58.130  49.450  69.870  1.00  0.00           H
ATOM   1398  HG3 LYS A  89      58.700  50.730  70.910  1.00  0.00           H
ATOM   1399  CD  LYS A  89      58.190  48.970  72.010  1.00  0.00           C
ATOM   1400  HD2 LYS A  89      59.180  48.540  71.960  1.00  0.00           H
ATOM   1401  HD3 LYS A  89      58.190  49.500  72.960  1.00  0.00           H
ATOM   1402  CE  LYS A  89      57.110  47.950  72.230  1.00  0.00           C
ATOM   1403  HE2 LYS A  89      56.120  48.410  72.260  1.00  0.00           H
ATOM   1404  HE3 LYS A  89      57.130  47.260  71.380  1.00  0.00           H
ATOM   1405  NZ  LYS A  89      57.300  47.210  73.540  1.00  0.00           N
ATOM   1406  HZ1 LYS A  89      58.200  46.740  73.550  1.00  0.00           H
ATOM   1407  HZ2 LYS A  89      57.280  47.800  74.360  1.00  0.00           H
ATOM   1408  HZ3 LYS A  89      56.550  46.550  73.710  1.00  0.00           H
ATOM   1409  C   LYS A  89      56.270  50.670  68.150  1.00  0.00           C
ATOM   1410  O   LYS A  89      55.160  50.490  67.630  1.00  0.00           O
ATOM   1411  N   CYX A  90      57.410  50.390  67.590  1.00  0.00           N
ATOM   1412  H   CYX A  90      58.300  50.720  67.930  1.00  0.00           H
ATOM   1413  CA  CYX A  90      57.630  49.680  66.330  1.00  0.00           C
ATOM   1414  HA  CYX A  90      56.820  48.970  66.210  1.00  0.00           H
ATOM   1415  CB  CYX A  90      57.720  50.700  65.210  1.00  0.00           C
ATOM   1416  HB2 CYX A  90      58.620  51.290  65.340  1.00  0.00           H
ATOM   1417  HB3 CYX A  90      57.710  50.100  64.300  1.00  0.00           H
ATOM   1418  SG  CYX A  90      56.370  51.970  65.090  1.00  0.00           S
ATOM   1419  C   CYX A  90      58.970  48.820  66.470  1.00  0.00           C
ATOM   1420  O   CYX A  90      59.680  48.980  67.460  1.00  0.00           O
ATOM   1421  N   GLU A  91      59.290  47.940  65.520  1.00  0.00           N
ATOM   1422  H   GLU A  91      58.680  47.900  64.720  1.00  0.00           H
ATOM   1423  CA  GLU A  91      60.370  47.060  65.570  1.00  0.00           C
ATOM   1424  HA  GLU A  91      61.270  47.560  65.930  1.00  0.00           H
ATOM   1425  CB  GLU A  91      60.060  45.870  66.470  1.00  0.00           C
ATOM   1426  HB2 GLU A  91      59.790  46.220  67.460  1.00  0.00           H
ATOM   1427  HB3 GLU A  91      59.260  45.240  66.090  1.00  0.00           H
ATOM   1428  CG  GLU A  91      61.280  44.980  66.620  1.00  0.00           C
ATOM   1429  HG2 GLU A  91      61.450  44.420  65.710  1.00  0.00           H
ATOM   1430  HG3 GLU A  91      62.220  45.540  66.650  1.00  0.00           H
ATOM   1431  CD  GLU A  91      61.260  44.050  67.820  1.00  0.00           C
ATOM   1432  OE1 GLU A  91      62.360  43.920  68.550  1.00  0.00           O
ATOM   1433  OE2 GLU A  91      60.230  43.430  68.100  1.00  0.00           O
ATOM   1434  C   GLU A  91      60.670  46.630  64.100  1.00  0.00           C
ATOM   1435  O   GLU A  91      59.880  46.100  63.350  1.00  0.00           O
ATOM   1436  N   CYX A  92      61.960  46.590  63.710  1.00  0.00           N
ATOM   1437  H   CYX A  92      62.670  46.790  64.410  1.00  0.00           H
ATOM   1438  CA  CYX A  92      62.390  45.900  62.500  1.00  0.00           C
ATOM   1439  HA  CYX A  92      61.720  46.180  61.690  1.00  0.00           H
ATOM   1440  CB  CYX A  92      63.750  46.450  62.040  1.00  0.00           C
ATOM   1441  HB2 CYX A  92      63.830  47.530  62.230  1.00  0.00           H
ATOM   1442  HB3 CYX A  92      64.590  45.970  62.530  1.00  0.00           H
ATOM   1443  SG  CYX A  92      64.220  46.280  60.240  1.00  0.00           S
ATOM   1444  C   CYX A  92      62.370  44.390  62.790  1.00  0.00           C
ATOM   1445  O   CYX A  92      63.190  43.900  63.580  1.00  0.00           O
ATOM   1446  N   ARG A  93      61.520  43.610  62.110  1.00  0.00           N
ATOM   1447  H   ARG A  93      60.860  44.240  61.690  1.00  0.00           H
ATOM   1448  CA  ARG A  93      61.200  42.160  62.420  1.00  0.00           C
ATOM   1449  HA  ARG A  93      61.870  41.820  63.200  1.00  0.00           H
ATOM   1450  CB  ARG A  93      59.820  42.030  62.880  1.00  0.00           C
ATOM   1451  HB2 ARG A  93      59.260  42.780  62.330  1.00  0.00           H
ATOM   1452  HB3 ARG A  93      59.390  41.060  62.610  1.00  0.00           H
ATOM   1453  CG  ARG A  93      59.700  42.520  64.330  1.00  0.00           C
ATOM   1454  HG2 ARG A  93      60.500  42.140  64.960  1.00  0.00           H
ATOM   1455  HG3 ARG A  93      59.660  43.610  64.430  1.00  0.00           H
ATOM   1456  CD  ARG A  93      58.370  42.040  64.910  1.00  0.00           C
ATOM   1457  HD2 ARG A  93      57.460  42.460  64.470  1.00  0.00           H
ATOM   1458  HD3 ARG A  93      58.380  40.970  64.710  1.00  0.00           H
ATOM   1459  NE  ARG A  93      58.310  42.430  66.340  1.00  0.00           N
ATOM   1460  HE  ARG A  93      59.160  42.680  66.820  1.00  0.00           H
ATOM   1461  CZ  ARG A  93      57.340  42.230  67.160  1.00  0.00           C
ATOM   1462  NH1 ARG A  93      56.160  41.760  66.840  1.00  0.00           N
ATOM   1463 HH11 ARG A  93      55.970  41.410  65.910  1.00  0.00           H
ATOM   1464 HH12 ARG A  93      55.450  41.840  67.540  1.00  0.00           H
ATOM   1465  NH2 ARG A  93      57.540  42.590  68.370  1.00  0.00           N
ATOM   1466 HH21 ARG A  93      58.410  43.090  68.480  1.00  0.00           H
ATOM   1467 HH22 ARG A  93      56.890  42.770  69.120  1.00  0.00           H
ATOM   1468  C   ARG A  93      61.420  41.230  61.190  1.00  0.00           C
ATOM   1469  O   ARG A  93      61.450  41.710  60.030  1.00  0.00           O
ATOM   1470  N   PRO A  94      61.670  39.920  61.440  1.00  0.00           N
ATOM   1471  CD  PRO A  94      61.760  39.180  62.690  1.00  0.00           C
ATOM   1472  HD2 PRO A  94      61.170  39.530  63.540  1.00  0.00           H
ATOM   1473  HD3 PRO A  94      62.770  39.280  63.100  1.00  0.00           H
ATOM   1474  CG  PRO A  94      61.490  37.680  62.410  1.00  0.00           C
ATOM   1475  HG2 PRO A  94      60.440  37.520  62.650  1.00  0.00           H
ATOM   1476  HG3 PRO A  94      62.030  36.990  63.050  1.00  0.00           H
ATOM   1477  CB  PRO A  94      61.930  37.630  60.940  1.00  0.00           C
ATOM   1478  HB2 PRO A  94      61.390  36.830  60.430  1.00  0.00           H
ATOM   1479  HB3 PRO A  94      63.000  37.450  60.960  1.00  0.00           H
ATOM   1480  CA  PRO A  94      61.620  38.940  60.340  1.00  0.00           C
ATOM   1481  HA  PRO A  94      62.350  39.170  59.560  1.00  0.00           H
ATOM   1482  C   PRO A  94      60.270  39.020  59.640  1.00  0.00           C
ATOM   1483  O   PRO A  94      59.220  38.910  60.230  1.00  0.00           O
ATOM   1484  N   LYS A  95      60.350  39.120  58.310  1.00  0.00           N
ATOM   1485  H   LYS A  95      61.270  39.060  57.900  1.00  0.00           H
ATOM   1486  CA  LYS A  95      59.300  39.450  57.360  1.00  0.00           C
ATOM   1487  HA  LYS A  95      58.880  40.430  57.620  1.00  0.00           H
ATOM   1488  CB  LYS A  95      59.880  39.580  55.890  1.00  0.00           C
ATOM   1489  HB2 LYS A  95      60.390  38.730  55.450  1.00  0.00           H
ATOM   1490  HB3 LYS A  95      58.990  39.730  55.280  1.00  0.00           H
ATOM   1491  CG  LYS A  95      60.820  40.890  55.850  1.00  0.00           C
ATOM   1492  HG2 LYS A  95      60.380  41.640  56.500  1.00  0.00           H
ATOM   1493  HG3 LYS A  95      61.740  40.500  56.280  1.00  0.00           H
ATOM   1494  CD  LYS A  95      61.000  41.440  54.450  1.00  0.00           C
ATOM   1495  HD2 LYS A  95      61.840  42.120  54.370  1.00  0.00           H
ATOM   1496  HD3 LYS A  95      61.220  40.550  53.850  1.00  0.00           H
ATOM   1497  CE  LYS A  95      59.720  42.110  54.000  1.00  0.00           C
ATOM   1498  HE2 LYS A  95      58.880  41.410  54.040  1.00  0.00           H
ATOM   1499  HE3 LYS A  95      59.490  43.040  54.510  1.00  0.00           H
ATOM   1500  NZ  LYS A  95      59.970  42.400  52.590  1.00  0.00           N
ATOM   1501  HZ1 LYS A  95      60.770  42.990  52.400  1.00  0.00           H
ATOM   1502  HZ2 LYS A  95      60.290  41.600  52.070  1.00  0.00           H
ATOM   1503  HZ3 LYS A  95      59.110  42.790  52.220  1.00  0.00           H
ATOM   1504  C   LYS A  95      58.220  38.460  57.200  1.00  0.00           C
ATOM   1505  O   LYS A  95      58.450  37.270  56.930  1.00  0.00           O
ATOM   1506  N   LYS A  96      56.960  38.920  57.400  1.00  0.00           N
ATOM   1507  H   LYS A  96      56.940  39.910  57.630  1.00  0.00           H
ATOM   1508  CA  LYS A  96      55.650  38.220  57.270  1.00  0.00           C
ATOM   1509  HA  LYS A  96      55.670  37.380  57.960  1.00  0.00           H
ATOM   1510  CB  LYS A  96      54.510  39.230  57.680  1.00  0.00           C
ATOM   1511  HB2 LYS A  96      54.780  39.810  58.560  1.00  0.00           H
ATOM   1512  HB3 LYS A  96      54.370  39.900  56.830  1.00  0.00           H
ATOM   1513  CG  LYS A  96      53.260  38.410  57.950  1.00  0.00           C
ATOM   1514  HG2 LYS A  96      52.950  37.940  57.020  1.00  0.00           H
ATOM   1515  HG3 LYS A  96      53.570  37.740  58.750  1.00  0.00           H
ATOM   1516  CD  LYS A  96      51.960  39.130  58.370  1.00  0.00           C
ATOM   1517  HD2 LYS A  96      51.140  38.440  58.570  1.00  0.00           H
ATOM   1518  HD3 LYS A  96      52.170  39.740  59.250  1.00  0.00           H
ATOM   1519  CE  LYS A  96      51.580  40.100  57.220  1.00  0.00           C
ATOM   1520  HE2 LYS A  96      52.350  40.810  56.930  1.00  0.00           H
ATOM   1521  HE3 LYS A  96      51.440  39.460  56.350  1.00  0.00           H
ATOM   1522  NZ  LYS A  96      50.260  40.710  57.380  1.00  0.00           N
ATOM   1523  HZ1 LYS A  96      50.170  41.590  56.890  1.00  0.00           H
ATOM   1524  HZ2 LYS A  96      49.610  40.130  56.870  1.00  0.00           H
ATOM   1525  HZ3 LYS A  96      49.860  40.780  58.310  1.00  0.00           H
ATOM   1526  C   LYS A  96      55.450  37.680  55.870  1.00  0.00           C
ATOM   1527  O   LYS A  96      55.160  36.510  55.720  1.00  0.00           O
ATOM   1528  N   ASP A  97      55.940  38.340  54.840  1.00  0.00           N
ATOM   1529  H   ASP A  97      56.100  39.340  54.920  1.00  0.00           H
ATOM   1530  CA  ASP A  97      56.030  37.750  53.550  1.00  0.00           C
ATOM   1531  HA  ASP A  97      55.060  37.450  53.180  1.00  0.00           H
ATOM   1532  CB  ASP A  97      56.520  38.810  52.580  1.00  0.00           C
ATOM   1533  HB2 ASP A  97      57.330  39.420  52.990  1.00  0.00           H
ATOM   1534  HB3 ASP A  97      56.870  38.360  51.650  1.00  0.00           H
ATOM   1535  CG  ASP A  97      55.390  39.800  52.200  1.00  0.00           C
ATOM   1536  OD1 ASP A  97      55.720  40.950  51.900  1.00  0.00           O
ATOM   1537  OD2 ASP A  97      54.240  39.450  52.350  1.00  0.00           O
ATOM   1538  C   ASP A  97      56.970  36.540  53.450  1.00  0.00           C
ATOM   1539  O   ASP A  97      56.740  35.700  52.610  1.00  0.00           O
ATOM   1540  N   ARG A  98      57.990  36.370  54.320  1.00  0.00           N
ATOM   1541  H   ARG A  98      58.110  36.920  55.150  1.00  0.00           H
ATOM   1542  CA  ARG A  98      58.950  35.200  54.110  1.00  0.00           C
ATOM   1543  HA  ARG A  98      59.190  35.120  53.050  1.00  0.00           H
ATOM   1544  CB  ARG A  98      60.260  35.500  54.880  1.00  0.00           C
ATOM   1545  HB2 ARG A  98      60.690  36.430  54.490  1.00  0.00           H
ATOM   1546  HB3 ARG A  98      60.050  35.780  55.910  1.00  0.00           H
ATOM   1547  CG  ARG A  98      61.280  34.340  54.900  1.00  0.00           C
ATOM   1548  HG2 ARG A  98      62.200  34.750  55.330  1.00  0.00           H
ATOM   1549  HG3 ARG A  98      60.930  33.520  55.520  1.00  0.00           H
ATOM   1550  CD  ARG A  98      61.600  33.960  53.440  1.00  0.00           C
ATOM   1551  HD2 ARG A  98      60.880  33.200  53.150  1.00  0.00           H
ATOM   1552  HD3 ARG A  98      61.590  34.860  52.830  1.00  0.00           H
ATOM   1553  NE  ARG A  98      62.980  33.340  53.430  1.00  0.00           N
ATOM   1554  HE  ARG A  98      63.550  33.460  54.260  1.00  0.00           H
ATOM   1555  CZ  ARG A  98      63.530  32.880  52.320  1.00  0.00           C
ATOM   1556  NH1 ARG A  98      64.810  32.630  52.360  1.00  0.00           N
ATOM   1557 HH11 ARG A  98      65.220  32.640  53.280  1.00  0.00           H
ATOM   1558 HH12 ARG A  98      65.290  32.290  51.530  1.00  0.00           H
ATOM   1559  NH2 ARG A  98      62.990  32.400  51.230  1.00  0.00           N
ATOM   1560 HH21 ARG A  98      61.980  32.360  51.220  1.00  0.00           H
ATOM   1561 HH22 ARG A  98      63.510  32.470  50.370  1.00  0.00           H
ATOM   1562  C   ARG A  98      58.300  33.930  54.670  1.00  0.00           C
ATOM   1563  O   ARG A  98      58.360  32.910  53.980  1.00  0.00           O
ATOM   1564  N   ALA A  99      57.580  34.060  55.800  1.00  0.00           N
ATOM   1565  H   ALA A  99      57.530  34.990  56.200  1.00  0.00           H
ATOM   1566  CA  ALA A  99      56.800  33.010  56.350  1.00  0.00           C
ATOM   1567  HA  ALA A  99      57.430  32.130  56.430  1.00  0.00           H
ATOM   1568  CB  ALA A  99      56.300  33.430  57.760  1.00  0.00           C
ATOM   1569  HB1 ALA A  99      57.040  33.730  58.500  1.00  0.00           H
ATOM   1570  HB2 ALA A  99      55.750  34.370  57.730  1.00  0.00           H
ATOM   1571  HB3 ALA A  99      55.610  32.710  58.220  1.00  0.00           H
ATOM   1572  C   ALA A  99      55.560  32.590  55.510  1.00  0.00           C
ATOM   1573  O   ALA A  99      55.040  31.500  55.670  1.00  0.00           O
ATOM   1574  N   ARG A 100      55.100  33.470  54.670  1.00  0.00           N
ATOM   1575  H   ARG A 100      55.520  34.390  54.720  1.00  0.00           H
ATOM   1576  CA  ARG A 100      54.130  33.240  53.530  1.00  0.00           C
ATOM   1577  HA  ARG A 100      53.520  32.430  53.920  1.00  0.00           H
ATOM   1578  CB  ARG A 100      53.140  34.400  53.300  1.00  0.00           C
ATOM   1579  HB2 ARG A 100      52.930  34.800  54.290  1.00  0.00           H
ATOM   1580  HB3 ARG A 100      53.620  35.140  52.650  1.00  0.00           H
ATOM   1581  CG  ARG A 100      51.850  33.960  52.610  1.00  0.00           C
ATOM   1582  HG2 ARG A 100      52.120  33.650  51.610  1.00  0.00           H
ATOM   1583  HG3 ARG A 100      51.490  33.090  53.170  1.00  0.00           H
ATOM   1584  CD  ARG A 100      50.720  34.980  52.540  1.00  0.00           C
ATOM   1585  HD2 ARG A 100      49.930  34.500  51.970  1.00  0.00           H
ATOM   1586  HD3 ARG A 100      50.460  35.290  53.550  1.00  0.00           H
ATOM   1587  NE  ARG A 100      51.000  36.210  51.740  1.00  0.00           N
ATOM   1588  HE  ARG A 100      51.030  36.110  50.740  1.00  0.00           H
ATOM   1589  CZ  ARG A 100      51.520  37.320  52.260  1.00  0.00           C
ATOM   1590  NH1 ARG A 100      51.520  37.660  53.500  1.00  0.00           N
ATOM   1591 HH11 ARG A 100      51.160  36.980  54.150  1.00  0.00           H
ATOM   1592 HH12 ARG A 100      51.880  38.580  53.750  1.00  0.00           H
ATOM   1593  NH2 ARG A 100      52.060  38.160  51.390  1.00  0.00           N
ATOM   1594 HH21 ARG A 100      52.050  37.810  50.440  1.00  0.00           H
ATOM   1595 HH22 ARG A 100      52.820  38.750  51.690  1.00  0.00           H
ATOM   1596  C   ARG A 100      54.790  32.720  52.240  1.00  0.00           C
ATOM   1597  O   ARG A 100      54.120  32.260  51.390  1.00  0.00           O
ATOM   1598  N   GLN A 101      56.100  32.850  52.050  1.00  0.00           N
ATOM   1599  H   GLN A 101      56.580  33.540  52.610  1.00  0.00           H
ATOM   1600  CA  GLN A 101      56.860  32.440  50.850  1.00  0.00           C
ATOM   1601  HA  GLN A 101      57.880  32.620  51.190  1.00  0.00           H
ATOM   1602  CB  GLN A 101      56.740  30.890  50.540  1.00  0.00           C
ATOM   1603  HB2 GLN A 101      55.690  30.630  50.490  1.00  0.00           H
ATOM   1604  HB3 GLN A 101      57.140  30.690  49.540  1.00  0.00           H
ATOM   1605  CG  GLN A 101      57.450  29.990  51.560  1.00  0.00           C
ATOM   1606  HG2 GLN A 101      57.430  28.990  51.130  1.00  0.00           H
ATOM   1607  HG3 GLN A 101      58.430  30.450  51.670  1.00  0.00           H
ATOM   1608  CD  GLN A 101      56.740  29.850  52.880  1.00  0.00           C
ATOM   1609  OE1 GLN A 101      55.630  29.440  53.010  1.00  0.00           O
ATOM   1610  NE2 GLN A 101      57.430  30.030  53.960  1.00  0.00           N
ATOM   1611 HE21 GLN A 101      56.900  29.840  54.800  1.00  0.00           H
ATOM   1612 HE22 GLN A 101      58.270  30.590  53.960  1.00  0.00           H
ATOM   1613  C   GLN A 101      56.600  33.320  49.670  1.00  0.00           C
ATOM   1614  O   GLN A 101      56.330  32.840  48.550  1.00  0.00           O
ATOM   1615  N   GLU A 102      56.620  34.640  49.910  1.00  0.00           N
ATOM   1616  H   GLU A 102      56.870  34.940  50.840  1.00  0.00           H
ATOM   1617  CA  GLU A 102      56.290  35.690  48.920  1.00  0.00           C
ATOM   1618  HA  GLU A 102      56.220  35.320  47.890  1.00  0.00           H
ATOM   1619  CB  GLU A 102      54.930  36.290  49.300  1.00  0.00           C
ATOM   1620  HB2 GLU A 102      54.960  36.640  50.330  1.00  0.00           H
ATOM   1621  HB3 GLU A 102      54.800  37.220  48.730  1.00  0.00           H
ATOM   1622  CG  GLU A 102      53.780  35.250  49.070  1.00  0.00           C
ATOM   1623  HG2 GLU A 102      54.010  34.590  48.230  1.00  0.00           H
ATOM   1624  HG3 GLU A 102      53.680  34.590  49.920  1.00  0.00           H
ATOM   1625  CD  GLU A 102      52.430  35.940  48.820  1.00  0.00           C
ATOM   1626  OE1 GLU A 102      51.460  35.330  48.440  1.00  0.00           O
ATOM   1627  OE2 GLU A 102      52.360  37.180  48.920  1.00  0.00           O
ATOM   1628  C   GLU A 102      57.420  36.750  49.020  1.00  0.00           C
ATOM   1629  O   GLU A 102      57.280  37.980  48.910  1.00  0.00           O
ATOM   1630  N   ASN A 103      58.620  36.200  49.180  1.00  0.00           N
ATOM   1631  H   ASN A 103      58.600  35.190  49.150  1.00  0.00           H
ATOM   1632  CA  ASN A 103      59.860  36.860  49.410  1.00  0.00           C
ATOM   1633  HA  ASN A 103      59.610  37.590  50.180  1.00  0.00           H
ATOM   1634  CB  ASN A 103      60.950  35.860  49.890  1.00  0.00           C
ATOM   1635  HB2 ASN A 103      61.870  36.400  50.080  1.00  0.00           H
ATOM   1636  HB3 ASN A 103      60.560  35.410  50.810  1.00  0.00           H
ATOM   1637  CG  ASN A 103      61.260  34.740  48.840  1.00  0.00           C
ATOM   1638  OD1 ASN A 103      60.500  33.760  48.670  1.00  0.00           O
ATOM   1639  ND2 ASN A 103      62.400  34.700  48.170  1.00  0.00           N
ATOM   1640 HD21 ASN A 103      62.610  33.800  47.770  1.00  0.00           H
ATOM   1641 HD22 ASN A 103      63.150  35.370  48.250  1.00  0.00           H
ATOM   1642  C   ASN A 103      60.400  37.750  48.230  1.00  0.00           C
ATOM   1643  O   ASN A 103      61.060  38.760  48.500  1.00  0.00           O
ATOM   1644  N   PRO A 104      60.130  37.490  46.930  1.00  0.00           N
ATOM   1645  CD  PRO A 104      59.630  36.270  46.290  1.00  0.00           C
ATOM   1646  HD2 PRO A 104      58.620  35.940  46.530  1.00  0.00           H
ATOM   1647  HD3 PRO A 104      60.270  35.520  46.740  1.00  0.00           H
ATOM   1648  CG  PRO A 104      59.750  36.400  44.770  1.00  0.00           C
ATOM   1649  HG2 PRO A 104      58.890  35.860  44.380  1.00  0.00           H
ATOM   1650  HG3 PRO A 104      60.700  35.900  44.540  1.00  0.00           H
ATOM   1651  CB  PRO A 104      59.680  37.930  44.560  1.00  0.00           C
ATOM   1652  HB2 PRO A 104      58.640  38.230  44.450  1.00  0.00           H
ATOM   1653  HB3 PRO A 104      60.270  38.260  43.700  1.00  0.00           H
ATOM   1654  CA  PRO A 104      60.250  38.550  45.860  1.00  0.00           C
ATOM   1655  HA  PRO A 104      61.310  38.810  45.730  1.00  0.00           H
ATOM   1656  C   PRO A 104      59.470  39.850  46.280  1.00  0.00           C
ATOM   1657  O   PRO A 104      58.420  39.790  46.880  1.00  0.00           O
ATOM   1658  N   CYX A 105      59.960  41.040  45.890  1.00  0.00           N
ATOM   1659  H   CYX A 105      60.770  41.120  45.290  1.00  0.00           H
ATOM   1660  CA  CYX A 105      59.220  42.270  46.050  1.00  0.00           C
ATOM   1661  HA  CYX A 105      58.150  42.120  46.220  1.00  0.00           H
ATOM   1662  CB  CYX A 105      59.690  42.970  47.370  1.00  0.00           C
ATOM   1663  HB2 CYX A 105      60.640  43.460  47.160  1.00  0.00           H
ATOM   1664  HB3 CYX A 105      58.890  43.710  47.400  1.00  0.00           H
ATOM   1665  SG  CYX A 105      59.650  42.070  48.880  1.00  0.00           S
ATOM   1666  C   CYX A 105      59.390  43.260  44.930  1.00  0.00           C
ATOM   1667  O   CYX A 105      59.060  44.440  45.130  1.00  0.00           O
ATOM   1668  N   GLY A 106      60.050  42.870  43.820  1.00  0.00           N
ATOM   1669  H   GLY A 106      60.350  41.920  43.950  1.00  0.00           H
ATOM   1670  CA  GLY A 106      60.620  43.730  42.740  1.00  0.00           C
ATOM   1671  HA2 GLY A 106      60.360  43.340  41.760  1.00  0.00           H
ATOM   1672  HA3 GLY A 106      60.230  44.740  42.920  1.00  0.00           H
ATOM   1673  C   GLY A 106      62.180  43.700  42.900  1.00  0.00           C
ATOM   1674  O   GLY A 106      62.560  44.260  43.930  1.00  0.00           O
ATOM   1675  N   PRO A 107      63.050  43.230  42.000  1.00  0.00           N
ATOM   1676  CD  PRO A 107      62.730  42.540  40.720  1.00  0.00           C
ATOM   1677  HD2 PRO A 107      62.270  43.330  40.120  1.00  0.00           H
ATOM   1678  HD3 PRO A 107      62.160  41.630  40.890  1.00  0.00           H
ATOM   1679  CG  PRO A 107      64.050  42.180  40.110  1.00  0.00           C
ATOM   1680  HG2 PRO A 107      64.260  42.970  39.380  1.00  0.00           H
ATOM   1681  HG3 PRO A 107      64.150  41.200  39.630  1.00  0.00           H
ATOM   1682  CB  PRO A 107      65.030  42.230  41.280  1.00  0.00           C
ATOM   1683  HB2 PRO A 107      66.050  42.380  40.930  1.00  0.00           H
ATOM   1684  HB3 PRO A 107      64.990  41.330  41.880  1.00  0.00           H
ATOM   1685  CA  PRO A 107      64.510  43.370  42.180  1.00  0.00           C
ATOM   1686  HA  PRO A 107      64.810  43.200  43.210  1.00  0.00           H
ATOM   1687  C   PRO A 107      65.080  44.760  41.910  1.00  0.00           C
ATOM   1688  O   PRO A 107      64.400  45.640  41.400  1.00  0.00           O
ATOM   1689  N   CYX A 108      66.360  44.930  42.360  1.00  0.00           N
ATOM   1690  H   CYX A 108      66.850  44.090  42.610  1.00  0.00           H
ATOM   1691  CA  CYX A 108      67.220  46.180  42.300  1.00  0.00           C
ATOM   1692  HA  CYX A 108      66.840  46.950  42.970  1.00  0.00           H
ATOM   1693  CB  CYX A 108      68.630  45.880  42.750  1.00  0.00           C
ATOM   1694  HB2 CYX A 108      69.190  45.360  41.970  1.00  0.00           H
ATOM   1695  HB3 CYX A 108      69.190  46.790  42.920  1.00  0.00           H
ATOM   1696  SG  CYX A 108      68.510  44.940  44.340  1.00  0.00           S
ATOM   1697  C   CYX A 108      67.190  46.760  40.950  1.00  0.00           C
ATOM   1698  O   CYX A 108      67.150  45.960  39.950  1.00  0.00           O
ATOM   1699  N   SER A 109      67.150  48.020  40.790  1.00  0.00           N
ATOM   1700  H   SER A 109      67.180  48.610  41.600  1.00  0.00           H
ATOM   1701  CA  SER A 109      66.910  48.720  39.520  1.00  0.00           C
ATOM   1702  HA  SER A 109      67.590  48.510  38.690  1.00  0.00           H
ATOM   1703  CB  SER A 109      65.500  48.590  38.970  1.00  0.00           C
ATOM   1704  HB2 SER A 109      65.420  47.630  38.460  1.00  0.00           H
ATOM   1705  HB3 SER A 109      64.880  48.560  39.860  1.00  0.00           H
ATOM   1706  OG  SER A 109      65.200  49.620  38.080  1.00  0.00           O
ATOM   1707  HG  SER A 109      65.440  49.300  37.200  1.00  0.00           H
ATOM   1708  C   SER A 109      67.120  50.240  39.890  1.00  0.00           C
ATOM   1709  O   SER A 109      66.630  50.750  40.900  1.00  0.00           O
ATOM   1710  N   GLU A 110      67.720  51.030  38.970  1.00  0.00           N
ATOM   1711  H   GLU A 110      68.010  50.570  38.120  1.00  0.00           H
ATOM   1712  CA  GLU A 110      68.050  52.420  39.090  1.00  0.00           C
ATOM   1713  HA  GLU A 110      68.210  52.660  40.140  1.00  0.00           H
ATOM   1714  CB  GLU A 110      69.350  52.600  38.310  1.00  0.00           C
ATOM   1715  HB2 GLU A 110      69.210  52.180  37.310  1.00  0.00           H
ATOM   1716  HB3 GLU A 110      69.440  53.660  38.080  1.00  0.00           H
ATOM   1717  CG  GLU A 110      70.600  51.990  38.960  1.00  0.00           C
ATOM   1718  HG2 GLU A 110      70.540  50.900  38.870  1.00  0.00           H
ATOM   1719  HG3 GLU A 110      71.450  52.450  38.460  1.00  0.00           H
ATOM   1720  CD  GLU A 110      70.680  52.400  40.460  1.00  0.00           C
ATOM   1721  OE1 GLU A 110      70.720  51.510  41.380  1.00  0.00           O
ATOM   1722  OE2 GLU A 110      70.750  53.580  40.730  1.00  0.00           O
ATOM   1723  C   GLU A 110      66.920  53.350  38.610  1.00  0.00           C
ATOM   1724  O   GLU A 110      67.120  54.630  38.530  1.00  0.00           O
ATOM   1725  N   ARG A 111      65.790  52.860  38.190  1.00  0.00           N
ATOM   1726  H   ARG A 111      65.660  51.870  38.370  1.00  0.00           H
ATOM   1727  CA  ARG A 111      64.650  53.720  37.710  1.00  0.00           C
ATOM   1728  HA  ARG A 111      65.050  54.490  37.050  1.00  0.00           H
ATOM   1729  CB  ARG A 111      63.760  52.880  36.830  1.00  0.00           C
ATOM   1730  HB2 ARG A 111      63.330  52.090  37.440  1.00  0.00           H
ATOM   1731  HB3 ARG A 111      63.010  53.520  36.370  1.00  0.00           H
ATOM   1732  CG  ARG A 111      64.530  52.300  35.540  1.00  0.00           C
ATOM   1733  HG2 ARG A 111      64.790  53.160  34.920  1.00  0.00           H
ATOM   1734  HG3 ARG A 111      65.380  51.750  35.940  1.00  0.00           H
ATOM   1735  CD  ARG A 111      63.610  51.310  34.720  1.00  0.00           C
ATOM   1736  HD2 ARG A 111      63.670  50.380  35.290  1.00  0.00           H
ATOM   1737  HD3 ARG A 111      62.560  51.570  34.630  1.00  0.00           H
ATOM   1738  NE  ARG A 111      64.150  51.100  33.360  1.00  0.00           N
ATOM   1739  HE  ARG A 111      64.940  50.480  33.340  1.00  0.00           H
ATOM   1740  CZ  ARG A 111      63.630  51.570  32.260  1.00  0.00           C
ATOM   1741  NH1 ARG A 111      62.820  52.570  32.200  1.00  0.00           N
ATOM   1742 HH11 ARG A 111      62.610  53.130  33.010  1.00  0.00           H
ATOM   1743 HH12 ARG A 111      62.400  52.810  31.320  1.00  0.00           H
ATOM   1744  NH2 ARG A 111      63.920  51.120  31.090  1.00  0.00           N
ATOM   1745 HH21 ARG A 111      64.370  50.210  31.090  1.00  0.00           H
ATOM   1746 HH22 ARG A 111      63.640  51.540  30.220  1.00  0.00           H
ATOM   1747  C   ARG A 111      63.870  54.320  38.860  1.00  0.00           C
ATOM   1748  O   ARG A 111      63.470  53.590  39.790  1.00  0.00           O
ATOM   1749  N   ARG A 112      63.710  55.660  38.920  1.00  0.00           N
ATOM   1750  H   ARG A 112      64.130  56.140  38.130  1.00  0.00           H
ATOM   1751  CA  ARG A 112      63.020  56.440  39.970  1.00  0.00           C
ATOM   1752  HA  ARG A 112      62.780  55.840  40.850  1.00  0.00           H
ATOM   1753  CB  ARG A 112      63.870  57.650  40.350  1.00  0.00           C
ATOM   1754  HB2 ARG A 112      64.290  58.160  39.480  1.00  0.00           H
ATOM   1755  HB3 ARG A 112      63.190  58.360  40.830  1.00  0.00           H
ATOM   1756  CG  ARG A 112      64.980  57.400  41.370  1.00  0.00           C
ATOM   1757  HG2 ARG A 112      65.350  58.380  41.690  1.00  0.00           H
ATOM   1758  HG3 ARG A 112      64.560  56.940  42.260  1.00  0.00           H
ATOM   1759  CD  ARG A 112      66.210  56.600  40.770  1.00  0.00           C
ATOM   1760  HD2 ARG A 112      65.930  55.550  40.750  1.00  0.00           H
ATOM   1761  HD3 ARG A 112      66.380  56.880  39.730  1.00  0.00           H
ATOM   1762  NE  ARG A 112      67.390  56.890  41.660  1.00  0.00           N
ATOM   1763  HE  ARG A 112      67.220  57.390  42.520  1.00  0.00           H
ATOM   1764  CZ  ARG A 112      68.580  56.360  41.630  1.00  0.00           C
ATOM   1765  NH1 ARG A 112      68.820  55.530  40.680  1.00  0.00           N
ATOM   1766 HH11 ARG A 112      68.190  55.320  39.920  1.00  0.00           H
ATOM   1767 HH12 ARG A 112      69.700  55.040  40.780  1.00  0.00           H
ATOM   1768  NH2 ARG A 112      69.470  56.700  42.500  1.00  0.00           N
ATOM   1769 HH21 ARG A 112      69.250  57.340  43.250  1.00  0.00           H
ATOM   1770 HH22 ARG A 112      70.460  56.510  42.480  1.00  0.00           H
ATOM   1771  C   ARG A 112      61.630  56.810  39.530  1.00  0.00           C
ATOM   1772  O   ARG A 112      61.310  56.820  38.310  1.00  0.00           O
ATOM   1773  N   LYS A 113      60.790  57.090  40.490  1.00  0.00           N
ATOM   1774  H   LYS A 113      61.120  57.130  41.450  1.00  0.00           H
ATOM   1775  CA  LYS A 113      59.320  57.380  40.290  1.00  0.00           C
ATOM   1776  HA  LYS A 113      59.110  57.840  39.320  1.00  0.00           H
ATOM   1777  CB  LYS A 113      58.510  56.090  40.300  1.00  0.00           C
ATOM   1778  HB2 LYS A 113      58.850  55.550  41.180  1.00  0.00           H
ATOM   1779  HB3 LYS A 113      57.480  56.420  40.460  1.00  0.00           H
ATOM   1780  CG  LYS A 113      58.560  55.240  39.040  1.00  0.00           C
ATOM   1781  HG2 LYS A 113      58.330  55.850  38.170  1.00  0.00           H
ATOM   1782  HG3 LYS A 113      59.610  54.950  39.010  1.00  0.00           H
ATOM   1783  CD  LYS A 113      57.640  54.060  39.130  1.00  0.00           C
ATOM   1784  HD2 LYS A 113      58.060  53.390  39.880  1.00  0.00           H
ATOM   1785  HD3 LYS A 113      56.710  54.450  39.530  1.00  0.00           H
ATOM   1786  CE  LYS A 113      57.580  53.190  37.890  1.00  0.00           C
ATOM   1787  HE2 LYS A 113      57.040  53.610  37.040  1.00  0.00           H
ATOM   1788  HE3 LYS A 113      58.640  53.080  37.650  1.00  0.00           H
ATOM   1789  NZ  LYS A 113      57.050  51.860  38.240  1.00  0.00           N
ATOM   1790  HZ1 LYS A 113      57.500  51.380  39.000  1.00  0.00           H
ATOM   1791  HZ2 LYS A 113      56.120  51.980  38.620  1.00  0.00           H
ATOM   1792  HZ3 LYS A 113      57.110  51.170  37.510  1.00  0.00           H
ATOM   1793  C   LYS A 113      58.930  58.460  41.290  1.00  0.00           C
ATOM   1794  O   LYS A 113      58.340  58.110  42.310  1.00  0.00           O
ATOM   1795  N   HIE A 114      59.290  59.760  41.120  1.00  0.00           N
ATOM   1796  H   HIE A 114      59.860  59.960  40.310  1.00  0.00           H
ATOM   1797  CA  HIE A 114      59.170  60.910  42.020  1.00  0.00           C
ATOM   1798  HA  HIE A 114      59.880  60.810  42.830  1.00  0.00           H
ATOM   1799  CB  HIE A 114      59.570  62.220  41.230  1.00  0.00           C
ATOM   1800  HB2 HIE A 114      60.590  62.190  40.830  1.00  0.00           H
ATOM   1801  HB3 HIE A 114      58.920  62.330  40.360  1.00  0.00           H
ATOM   1802  CG  HIE A 114      59.390  63.380  42.100  1.00  0.00           C
ATOM   1803  ND1 HIE A 114      58.390  64.330  42.060  1.00  0.00           N
ATOM   1804  CE1 HIE A 114      58.500  64.990  43.230  1.00  0.00           C
ATOM   1805  HE1 HIE A 114      57.770  65.630  43.690  1.00  0.00           H
ATOM   1806  NE2 HIE A 114      59.480  64.590  43.940  1.00  0.00           N
ATOM   1807  HE2 HIE A 114      59.680  64.870  44.880  1.00  0.00           H
ATOM   1808  CD2 HIE A 114      60.120  63.620  43.230  1.00  0.00           C
ATOM   1809  HD2 HIE A 114      60.990  63.060  43.570  1.00  0.00           H
ATOM   1810  C   HIE A 114      57.840  61.120  42.790  1.00  0.00           C
ATOM   1811  O   HIE A 114      57.810  61.460  43.960  1.00  0.00           O
ATOM   1812  N   LEU A 115      56.740  60.720  42.160  1.00  0.00           N
ATOM   1813  H   LEU A 115      56.840  60.210  41.290  1.00  0.00           H
ATOM   1814  CA  LEU A 115      55.380  60.830  42.740  1.00  0.00           C
ATOM   1815  HA  LEU A 115      55.500  61.750  43.300  1.00  0.00           H
ATOM   1816  CB  LEU A 115      54.310  61.110  41.700  1.00  0.00           C
ATOM   1817  HB2 LEU A 115      54.130  60.200  41.120  1.00  0.00           H
ATOM   1818  HB3 LEU A 115      53.450  61.260  42.340  1.00  0.00           H
ATOM   1819  CG  LEU A 115      54.490  62.270  40.650  1.00  0.00           C
ATOM   1820  HG  LEU A 115      55.410  62.180  40.090  1.00  0.00           H
ATOM   1821  CD1 LEU A 115      53.290  62.280  39.740  1.00  0.00           C
ATOM   1822 HD11 LEU A 115      52.380  62.440  40.320  1.00  0.00           H
ATOM   1823 HD12 LEU A 115      53.390  63.130  39.070  1.00  0.00           H
ATOM   1824 HD13 LEU A 115      53.180  61.420  39.080  1.00  0.00           H
ATOM   1825  CD2 LEU A 115      54.510  63.640  41.370  1.00  0.00           C
ATOM   1826 HD21 LEU A 115      53.610  63.680  41.990  1.00  0.00           H
ATOM   1827 HD22 LEU A 115      55.350  63.570  42.050  1.00  0.00           H
ATOM   1828 HD23 LEU A 115      54.720  64.470  40.690  1.00  0.00           H
ATOM   1829  C   LEU A 115      55.000  59.670  43.740  1.00  0.00           C
ATOM   1830  O   LEU A 115      53.910  59.730  44.260  1.00  0.00           O
ATOM   1831  N   PHE A 116      55.830  58.630  43.860  1.00  0.00           N
ATOM   1832  H   PHE A 116      56.730  58.550  43.410  1.00  0.00           H
ATOM   1833  CA  PHE A 116      55.570  57.410  44.580  1.00  0.00           C
ATOM   1834  HA  PHE A 116      54.610  57.560  45.070  1.00  0.00           H
ATOM   1835  CB  PHE A 116      55.530  56.300  43.560  1.00  0.00           C
ATOM   1836  HB2 PHE A 116      56.500  56.160  43.080  1.00  0.00           H
ATOM   1837  HB3 PHE A 116      55.360  55.440  44.220  1.00  0.00           H
ATOM   1838  CG  PHE A 116      54.370  56.270  42.600  1.00  0.00           C
ATOM   1839  CD1 PHE A 116      54.190  57.220  41.540  1.00  0.00           C
ATOM   1840  HD1 PHE A 116      54.740  58.140  41.530  1.00  0.00           H
ATOM   1841  CE1 PHE A 116      53.200  56.990  40.540  1.00  0.00           C
ATOM   1842  HE1 PHE A 116      53.050  57.710  39.750  1.00  0.00           H
ATOM   1843  CZ  PHE A 116      52.470  55.820  40.610  1.00  0.00           C
ATOM   1844  HZ  PHE A 116      51.720  55.660  39.850  1.00  0.00           H
ATOM   1845  CE2 PHE A 116      52.720  54.800  41.570  1.00  0.00           C
ATOM   1846  HE2 PHE A 116      52.210  53.850  41.530  1.00  0.00           H
ATOM   1847  CD2 PHE A 116      53.670  55.070  42.580  1.00  0.00           C
ATOM   1848  HD2 PHE A 116      53.860  54.290  43.310  1.00  0.00           H
ATOM   1849  C   PHE A 116      56.590  57.090  45.680  1.00  0.00           C
ATOM   1850  O   PHE A 116      57.610  57.710  45.880  1.00  0.00           O
ATOM   1851  N   VAL A 117      56.310  56.050  46.440  1.00  0.00           N
ATOM   1852  H   VAL A 117      55.420  55.580  46.310  1.00  0.00           H
ATOM   1853  CA  VAL A 117      57.330  55.320  47.180  1.00  0.00           C
ATOM   1854  HA  VAL A 117      58.070  56.040  47.540  1.00  0.00           H
ATOM   1855  CB  VAL A 117      56.890  54.610  48.490  1.00  0.00           C
ATOM   1856  HB  VAL A 117      56.070  53.910  48.330  1.00  0.00           H
ATOM   1857  CG1 VAL A 117      57.980  53.910  49.270  1.00  0.00           C
ATOM   1858 HG11 VAL A 117      58.710  54.630  49.620  1.00  0.00           H
ATOM   1859 HG12 VAL A 117      57.730  53.340  50.160  1.00  0.00           H
ATOM   1860 HG13 VAL A 117      58.360  53.150  48.580  1.00  0.00           H
ATOM   1861  CG2 VAL A 117      56.200  55.510  49.500  1.00  0.00           C
ATOM   1862 HG21 VAL A 117      55.820  54.890  50.300  1.00  0.00           H
ATOM   1863 HG22 VAL A 117      56.920  56.280  49.780  1.00  0.00           H
ATOM   1864 HG23 VAL A 117      55.320  55.990  49.060  1.00  0.00           H
ATOM   1865  C   VAL A 117      57.940  54.370  46.150  1.00  0.00           C
ATOM   1866  O   VAL A 117      57.200  53.650  45.480  1.00  0.00           O
ATOM   1867  N   GLN A 118      59.250  54.410  46.010  1.00  0.00           N
ATOM   1868  H   GLN A 118      59.820  54.950  46.640  1.00  0.00           H
ATOM   1869  CA  GLN A 118      59.920  53.760  44.930  1.00  0.00           C
ATOM   1870  HA  GLN A 118      59.480  52.760  44.970  1.00  0.00           H
ATOM   1871  CB  GLN A 118      59.830  54.530  43.550  1.00  0.00           C
ATOM   1872  HB2 GLN A 118      58.800  54.610  43.200  1.00  0.00           H
ATOM   1873  HB3 GLN A 118      60.200  55.530  43.780  1.00  0.00           H
ATOM   1874  CG  GLN A 118      60.800  53.970  42.500  1.00  0.00           C
ATOM   1875  HG2 GLN A 118      60.980  54.730  41.740  1.00  0.00           H
ATOM   1876  HG3 GLN A 118      61.730  53.800  43.050  1.00  0.00           H
ATOM   1877  CD  GLN A 118      60.440  52.620  41.760  1.00  0.00           C
ATOM   1878  OE1 GLN A 118      59.300  52.190  41.890  1.00  0.00           O
ATOM   1879  NE2 GLN A 118      61.250  51.990  41.020  1.00  0.00           N
ATOM   1880 HE21 GLN A 118      60.720  51.250  40.570  1.00  0.00           H
ATOM   1881 HE22 GLN A 118      62.000  52.490  40.560  1.00  0.00           H
ATOM   1882  C   GLN A 118      61.420  53.710  45.370  1.00  0.00           C
ATOM   1883  O   GLN A 118      62.170  54.640  45.190  1.00  0.00           O
ATOM   1884  N   ASP A 119      61.840  52.540  45.800  1.00  0.00           N
ATOM   1885  H   ASP A 119      61.200  51.760  45.740  1.00  0.00           H
ATOM   1886  CA  ASP A 119      63.210  52.210  46.210  1.00  0.00           C
ATOM   1887  HA  ASP A 119      63.920  52.580  45.480  1.00  0.00           H
ATOM   1888  CB  ASP A 119      63.500  52.810  47.590  1.00  0.00           C
ATOM   1889  HB2 ASP A 119      63.460  53.900  47.540  1.00  0.00           H
ATOM   1890  HB3 ASP A 119      62.750  52.420  48.290  1.00  0.00           H
ATOM   1891  CG  ASP A 119      64.830  52.340  48.150  1.00  0.00           C
ATOM   1892  OD1 ASP A 119      65.290  52.790  49.220  1.00  0.00           O
ATOM   1893  OD2 ASP A 119      65.540  51.560  47.540  1.00  0.00           O
ATOM   1894  C   ASP A 119      63.340  50.670  46.100  1.00  0.00           C
ATOM   1895  O   ASP A 119      63.020  49.920  47.090  1.00  0.00           O
ATOM   1896  N   PRO A 120      63.770  50.150  44.930  1.00  0.00           N
ATOM   1897  CD  PRO A 120      64.080  50.880  43.690  1.00  0.00           C
ATOM   1898  HD2 PRO A 120      65.150  51.040  43.830  1.00  0.00           H
ATOM   1899  HD3 PRO A 120      63.580  51.850  43.610  1.00  0.00           H
ATOM   1900  CG  PRO A 120      63.800  49.940  42.520  1.00  0.00           C
ATOM   1901  HG2 PRO A 120      64.410  50.110  41.630  1.00  0.00           H
ATOM   1902  HG3 PRO A 120      62.750  49.890  42.250  1.00  0.00           H
ATOM   1903  CB  PRO A 120      64.210  48.560  43.160  1.00  0.00           C
ATOM   1904  HB2 PRO A 120      65.300  48.590  43.050  1.00  0.00           H
ATOM   1905  HB3 PRO A 120      63.720  47.730  42.660  1.00  0.00           H
ATOM   1906  CA  PRO A 120      63.890  48.720  44.650  1.00  0.00           C
ATOM   1907  HA  PRO A 120      62.880  48.350  44.830  1.00  0.00           H
ATOM   1908  C   PRO A 120      64.970  47.980  45.480  1.00  0.00           C
ATOM   1909  O   PRO A 120      64.820  46.810  45.750  1.00  0.00           O
ATOM   1910  N   GLN A 121      66.050  48.620  45.840  1.00  0.00           N
ATOM   1911  H   GLN A 121      66.100  49.620  45.700  1.00  0.00           H
ATOM   1912  CA  GLN A 121      67.150  48.040  46.610  1.00  0.00           C
ATOM   1913  HA  GLN A 121      67.500  47.110  46.150  1.00  0.00           H
ATOM   1914  CB  GLN A 121      68.430  48.920  46.420  1.00  0.00           C
ATOM   1915  HB2 GLN A 121      68.780  48.710  45.410  1.00  0.00           H
ATOM   1916  HB3 GLN A 121      68.180  49.980  46.540  1.00  0.00           H
ATOM   1917  CG  GLN A 121      69.590  48.610  47.330  1.00  0.00           C
ATOM   1918  HG2 GLN A 121      70.370  49.370  47.260  1.00  0.00           H
ATOM   1919  HG3 GLN A 121      69.350  48.800  48.370  1.00  0.00           H
ATOM   1920  CD  GLN A 121      70.210  47.210  47.200  1.00  0.00           C
ATOM   1921  OE1 GLN A 121      70.350  46.450  48.150  1.00  0.00           O
ATOM   1922  NE2 GLN A 121      70.710  46.890  45.990  1.00  0.00           N
ATOM   1923 HE21 GLN A 121      71.300  46.080  45.970  1.00  0.00           H
ATOM   1924 HE22 GLN A 121      70.670  47.600  45.280  1.00  0.00           H
ATOM   1925  C   GLN A 121      66.750  47.780  48.010  1.00  0.00           C
ATOM   1926  O   GLN A 121      67.050  46.770  48.620  1.00  0.00           O
ATOM   1927  N   THR A 122      65.980  48.770  48.580  1.00  0.00           N
ATOM   1928  H   THR A 122      65.800  49.570  48.000  1.00  0.00           H
ATOM   1929  CA  THR A 122      65.410  48.630  49.960  1.00  0.00           C
ATOM   1930  HA  THR A 122      66.120  48.020  50.520  1.00  0.00           H
ATOM   1931  CB  THR A 122      65.320  49.920  50.810  1.00  0.00           C
ATOM   1932  HB  THR A 122      64.520  50.590  50.520  1.00  0.00           H
ATOM   1933  CG2 THR A 122      65.180  49.630  52.280  1.00  0.00           C
ATOM   1934 HG21 THR A 122      64.860  50.560  52.760  1.00  0.00           H
ATOM   1935 HG22 THR A 122      64.480  48.860  52.590  1.00  0.00           H
ATOM   1936 HG23 THR A 122      66.130  49.350  52.730  1.00  0.00           H
ATOM   1937  OG1 THR A 122      66.470  50.680  50.580  1.00  0.00           O
ATOM   1938  HG1 THR A 122      66.280  51.180  49.780  1.00  0.00           H
ATOM   1939  C   THR A 122      64.080  47.890  49.810  1.00  0.00           C
ATOM   1940  O   THR A 122      63.170  48.230  50.540  1.00  0.00           O
ATOM   1941  N   CYX A 123      63.930  46.970  48.790  1.00  0.00           N
ATOM   1942  H   CYX A 123      64.740  46.880  48.200  1.00  0.00           H
ATOM   1943  CA  CYX A 123      62.750  46.100  48.480  1.00  0.00           C
ATOM   1944  HA  CYX A 123      62.840  45.790  47.440  1.00  0.00           H
ATOM   1945  CB  CYX A 123      62.860  44.880  49.290  1.00  0.00           C
ATOM   1946  HB2 CYX A 123      62.640  45.190  50.310  1.00  0.00           H
ATOM   1947  HB3 CYX A 123      62.100  44.130  49.040  1.00  0.00           H
ATOM   1948  SG  CYX A 123      64.500  44.120  49.240  1.00  0.00           S
ATOM   1949  C   CYX A 123      61.370  46.800  48.500  1.00  0.00           C
ATOM   1950  O   CYX A 123      60.380  46.120  48.920  1.00  0.00           O
ATOM   1951  N   LYS A 124      61.230  48.040  48.020  1.00  0.00           N
ATOM   1952  H   LYS A 124      62.070  48.570  47.830  1.00  0.00           H
ATOM   1953  CA  LYS A 124      59.930  48.840  48.000  1.00  0.00           C
ATOM   1954  HA  LYS A 124      59.040  48.210  48.070  1.00  0.00           H
ATOM   1955  CB  LYS A 124      59.870  49.720  49.260  1.00  0.00           C
ATOM   1956  HB2 LYS A 124      58.890  50.190  49.300  1.00  0.00           H
ATOM   1957  HB3 LYS A 124      60.050  49.040  50.090  1.00  0.00           H
ATOM   1958  CG  LYS A 124      60.930  50.840  49.370  1.00  0.00           C
ATOM   1959  HG2 LYS A 124      61.930  50.470  49.140  1.00  0.00           H
ATOM   1960  HG3 LYS A 124      60.560  51.620  48.700  1.00  0.00           H
ATOM   1961  CD  LYS A 124      60.920  51.440  50.750  1.00  0.00           C
ATOM   1962  HD2 LYS A 124      59.900  51.680  51.050  1.00  0.00           H
ATOM   1963  HD3 LYS A 124      61.310  50.780  51.520  1.00  0.00           H
ATOM   1964  CE  LYS A 124      61.800  52.680  50.770  1.00  0.00           C
ATOM   1965  HE2 LYS A 124      62.820  52.290  50.720  1.00  0.00           H
ATOM   1966  HE3 LYS A 124      61.610  53.280  49.880  1.00  0.00           H
ATOM   1967  NZ  LYS A 124      61.510  53.490  52.010  1.00  0.00           N
ATOM   1968  HZ1 LYS A 124      62.120  54.290  52.060  1.00  0.00           H
ATOM   1969  HZ2 LYS A 124      60.550  53.830  51.980  1.00  0.00           H
ATOM   1970  HZ3 LYS A 124      61.630  52.910  52.820  1.00  0.00           H
ATOM   1971  C   LYS A 124      59.650  49.660  46.660  1.00  0.00           C
ATOM   1972  O   LYS A 124      59.130  50.820  46.690  1.00  0.00           O
ATOM   1973  N   CYX A 125      60.030  49.120  45.500  1.00  0.00           N
ATOM   1974  H   CYX A 125      60.390  48.180  45.510  1.00  0.00           H
ATOM   1975  CA  CYX A 125      59.470  49.460  44.190  1.00  0.00           C
ATOM   1976  HA  CYX A 125      59.850  50.470  44.010  1.00  0.00           H
ATOM   1977  CB  CYX A 125      60.050  48.490  43.080  1.00  0.00           C
ATOM   1978  HB2 CYX A 125      61.130  48.340  43.180  1.00  0.00           H
ATOM   1979  HB3 CYX A 125      59.580  47.520  43.200  1.00  0.00           H
ATOM   1980  SG  CYX A 125      59.820  48.980  41.410  1.00  0.00           S
ATOM   1981  C   CYX A 125      57.920  49.360  44.170  1.00  0.00           C
ATOM   1982  O   CYX A 125      57.250  48.630  44.880  1.00  0.00           O
ATOM   1983  N   SER A 126      57.430  50.130  43.210  1.00  0.00           N
ATOM   1984  H   SER A 126      57.990  50.750  42.650  1.00  0.00           H
ATOM   1985  CA  SER A 126      56.020  50.140  42.760  1.00  0.00           C
ATOM   1986  HA  SER A 126      55.430  49.440  43.350  1.00  0.00           H
ATOM   1987  CB  SER A 126      55.330  51.520  42.970  1.00  0.00           C
ATOM   1988  HB2 SER A 126      55.820  52.330  42.440  1.00  0.00           H
ATOM   1989  HB3 SER A 126      54.330  51.450  42.540  1.00  0.00           H
ATOM   1990  OG  SER A 126      55.300  51.940  44.330  1.00  0.00           O
ATOM   1991  HG  SER A 126      55.980  52.590  44.550  1.00  0.00           H
ATOM   1992  C   SER A 126      55.970  49.750  41.290  1.00  0.00           C
ATOM   1993  O   SER A 126      56.690  50.260  40.400  1.00  0.00           O
ATOM   1994  N   CYX A 127      55.140  48.800  40.940  1.00  0.00           N
ATOM   1995  H   CYX A 127      54.770  48.300  41.730  1.00  0.00           H
ATOM   1996  CA  CYX A 127      54.980  48.260  39.590  1.00  0.00           C
ATOM   1997  HA  CYX A 127      55.930  48.110  39.090  1.00  0.00           H
ATOM   1998  CB  CYX A 127      54.440  46.890  39.810  1.00  0.00           C
ATOM   1999  HB2 CYX A 127      55.120  46.360  40.480  1.00  0.00           H
ATOM   2000  HB3 CYX A 127      53.480  47.010  40.310  1.00  0.00           H
ATOM   2001  SG  CYX A 127      54.220  45.890  38.410  1.00  0.00           S
ATOM   2002  C   CYX A 127      54.080  49.130  38.730  1.00  0.00           C
ATOM   2003  O   CYX A 127      52.970  49.410  39.180  1.00  0.00           O
ATOM   2004  N   LYS A 128      54.530  49.460  37.530  1.00  0.00           N
ATOM   2005  H   LYS A 128      55.380  48.970  37.280  1.00  0.00           H
ATOM   2006  CA  LYS A 128      53.800  50.050  36.480  1.00  0.00           C
ATOM   2007  HA  LYS A 128      53.260  50.860  36.970  1.00  0.00           H
ATOM   2008  CB  LYS A 128      54.810  50.770  35.520  1.00  0.00           C
ATOM   2009  HB2 LYS A 128      55.080  51.650  36.090  1.00  0.00           H
ATOM   2010  HB3 LYS A 128      55.690  50.170  35.290  1.00  0.00           H
ATOM   2011  CG  LYS A 128      54.110  51.280  34.210  1.00  0.00           C
ATOM   2012  HG2 LYS A 128      53.740  50.410  33.650  1.00  0.00           H
ATOM   2013  HG3 LYS A 128      53.270  51.880  34.550  1.00  0.00           H
ATOM   2014  CD  LYS A 128      55.000  52.100  33.300  1.00  0.00           C
ATOM   2015  HD2 LYS A 128      55.550  52.810  33.920  1.00  0.00           H
ATOM   2016  HD3 LYS A 128      55.690  51.480  32.740  1.00  0.00           H
ATOM   2017  CE  LYS A 128      54.210  52.890  32.270  1.00  0.00           C
ATOM   2018  HE2 LYS A 128      53.700  53.670  32.850  1.00  0.00           H
ATOM   2019  HE3 LYS A 128      54.880  53.430  31.600  1.00  0.00           H
ATOM   2020  NZ  LYS A 128      53.250  52.060  31.500  1.00  0.00           N
ATOM   2021  HZ1 LYS A 128      53.560  51.110  31.410  1.00  0.00           H
ATOM   2022  HZ2 LYS A 128      52.340  51.980  31.930  1.00  0.00           H
ATOM   2023  HZ3 LYS A 128      53.210  52.390  30.540  1.00  0.00           H
ATOM   2024  C   LYS A 128      52.770  49.150  35.800  1.00  0.00           C
ATOM   2025  O   LYS A 128      51.660  49.660  35.670  1.00  0.00           O
ATOM   2026  N   ASN A 129      53.190  47.970  35.330  1.00  0.00           N
ATOM   2027  H   ASN A 129      54.190  47.820  35.350  1.00  0.00           H
ATOM   2028  CA  ASN A 129      52.410  47.060  34.400  1.00  0.00           C
ATOM   2029  HA  ASN A 129      51.360  47.200  34.650  1.00  0.00           H
ATOM   2030  CB  ASN A 129      52.680  47.500  32.990  1.00  0.00           C
ATOM   2031  HB2 ASN A 129      52.280  48.510  32.880  1.00  0.00           H
ATOM   2032  HB3 ASN A 129      53.740  47.550  32.720  1.00  0.00           H
ATOM   2033  CG  ASN A 129      52.050  46.520  32.010  1.00  0.00           C
ATOM   2034  OD1 ASN A 129      51.270  45.660  32.270  1.00  0.00           O
ATOM   2035  ND2 ASN A 129      52.540  46.530  30.780  1.00  0.00           N
ATOM   2036 HD21 ASN A 129      52.200  45.930  30.040  1.00  0.00           H
ATOM   2037 HD22 ASN A 129      53.290  47.150  30.530  1.00  0.00           H
ATOM   2038  C   ASN A 129      52.890  45.660  34.820  1.00  0.00           C
ATOM   2039  O   ASN A 129      53.940  45.210  34.310  1.00  0.00           O
ATOM   2040  N   THR A 130      52.170  44.950  35.700  1.00  0.00           N
ATOM   2041  H   THR A 130      51.250  45.340  35.880  1.00  0.00           H
ATOM   2042  CA  THR A 130      52.550  43.600  36.340  1.00  0.00           C
ATOM   2043  HA  THR A 130      53.530  43.800  36.780  1.00  0.00           H
ATOM   2044  CB  THR A 130      51.480  43.190  37.330  1.00  0.00           C
ATOM   2045  HB  THR A 130      51.630  42.170  37.680  1.00  0.00           H
ATOM   2046  CG2 THR A 130      51.700  44.020  38.610  1.00  0.00           C
ATOM   2047 HG21 THR A 130      52.630  43.730  39.090  1.00  0.00           H
ATOM   2048 HG22 THR A 130      51.630  45.100  38.430  1.00  0.00           H
ATOM   2049 HG23 THR A 130      50.890  43.810  39.300  1.00  0.00           H
ATOM   2050  OG1 THR A 130      50.160  43.240  36.790  1.00  0.00           O
ATOM   2051  HG1 THR A 130      49.920  42.330  36.600  1.00  0.00           H
ATOM   2052  C   THR A 130      52.710  42.480  35.370  1.00  0.00           C
ATOM   2053  O   THR A 130      53.520  41.540  35.600  1.00  0.00           O
ATOM   2054  N   ASP A 131      52.190  42.540  34.140  1.00  0.00           N
ATOM   2055  H   ASP A 131      51.500  43.240  33.950  1.00  0.00           H
ATOM   2056  CA  ASP A 131      52.380  41.570  33.090  1.00  0.00           C
ATOM   2057  HA  ASP A 131      52.770  40.650  33.520  1.00  0.00           H
ATOM   2058  CB  ASP A 131      50.950  41.260  32.450  1.00  0.00           C
ATOM   2059  HB2 ASP A 131      50.590  42.160  31.960  1.00  0.00           H
ATOM   2060  HB3 ASP A 131      51.040  40.490  31.690  1.00  0.00           H
ATOM   2061  CG  ASP A 131      49.900  40.920  33.500  1.00  0.00           C
ATOM   2062  OD1 ASP A 131      48.860  41.580  33.570  1.00  0.00           O
ATOM   2063  OD2 ASP A 131      50.050  39.840  34.150  1.00  0.00           O
ATOM   2064  C   ASP A 131      53.490  42.000  32.090  1.00  0.00           C
ATOM   2065  O   ASP A 131      53.850  41.130  31.240  1.00  0.00           O
ATOM   2066  N   SER A 132      54.100  43.210  32.170  1.00  0.00           N
ATOM   2067  H   SER A 132      53.780  43.780  32.940  1.00  0.00           H
ATOM   2068  CA  SER A 132      55.180  43.690  31.310  1.00  0.00           C
ATOM   2069  HA  SER A 132      54.680  43.810  30.350  1.00  0.00           H
ATOM   2070  CB  SER A 132      55.630  45.080  31.800  1.00  0.00           C
ATOM   2071  HB2 SER A 132      54.910  45.720  32.310  1.00  0.00           H
ATOM   2072  HB3 SER A 132      56.460  45.090  32.510  1.00  0.00           H
ATOM   2073  OG  SER A 132      56.120  45.740  30.680  1.00  0.00           O
ATOM   2074  HG  SER A 132      56.090  46.700  30.760  1.00  0.00           H
ATOM   2075  C   SER A 132      56.410  42.730  31.090  1.00  0.00           C
ATOM   2076  O   SER A 132      56.770  42.490  29.920  1.00  0.00           O
ATOM   2077  N   ARG A 133      57.090  42.230  32.120  1.00  0.00           N
ATOM   2078  H   ARG A 133      56.720  42.410  33.040  1.00  0.00           H
ATOM   2079  CA  ARG A 133      58.260  41.300  31.910  1.00  0.00           C
ATOM   2080  HA  ARG A 133      59.040  41.740  31.300  1.00  0.00           H
ATOM   2081  CB  ARG A 133      59.030  40.920  33.130  1.00  0.00           C
ATOM   2082  HB2 ARG A 133      58.340  40.370  33.770  1.00  0.00           H
ATOM   2083  HB3 ARG A 133      59.890  40.310  32.860  1.00  0.00           H
ATOM   2084  CG  ARG A 133      59.600  42.220  33.750  1.00  0.00           C
ATOM   2085  HG2 ARG A 133      60.200  42.790  33.040  1.00  0.00           H
ATOM   2086  HG3 ARG A 133      58.790  42.850  34.120  1.00  0.00           H
ATOM   2087  CD  ARG A 133      60.460  41.990  35.040  1.00  0.00           C
ATOM   2088  HD2 ARG A 133      61.420  41.550  34.750  1.00  0.00           H
ATOM   2089  HD3 ARG A 133      60.690  42.990  35.400  1.00  0.00           H
ATOM   2090  NE  ARG A 133      59.800  41.220  36.160  1.00  0.00           N
ATOM   2091  HE  ARG A 133      58.790  41.290  36.170  1.00  0.00           H
ATOM   2092  CZ  ARG A 133      60.330  40.540  37.160  1.00  0.00           C
ATOM   2093  NH1 ARG A 133      61.660  40.540  37.300  1.00  0.00           N
ATOM   2094 HH11 ARG A 133      62.200  41.180  36.740  1.00  0.00           H
ATOM   2095 HH12 ARG A 133      62.100  39.940  37.980  1.00  0.00           H
ATOM   2096  NH2 ARG A 133      59.680  39.730  37.930  1.00  0.00           N
ATOM   2097 HH21 ARG A 133      58.720  39.590  37.670  1.00  0.00           H
ATOM   2098 HH22 ARG A 133      60.260  39.130  38.510  1.00  0.00           H
ATOM   2099  C   ARG A 133      57.880  40.030  31.120  1.00  0.00           C
ATOM   2100  O   ARG A 133      58.580  39.650  30.210  1.00  0.00           O
ATOM   2101  N   CYX A 134      56.800  39.410  31.490  1.00  0.00           N
ATOM   2102  H   CYX A 134      56.310  39.860  32.240  1.00  0.00           H
ATOM   2103  CA  CYX A 134      56.300  38.180  30.890  1.00  0.00           C
ATOM   2104  HA  CYX A 134      57.100  37.440  30.960  1.00  0.00           H
ATOM   2105  CB  CYX A 134      55.040  37.740  31.650  1.00  0.00           C
ATOM   2106  HB2 CYX A 134      54.220  38.450  31.670  1.00  0.00           H
ATOM   2107  HB3 CYX A 134      54.630  36.840  31.190  1.00  0.00           H
ATOM   2108  SG  CYX A 134      55.540  37.230  33.270  1.00  0.00           S
ATOM   2109  C   CYX A 134      56.000  38.460  29.450  1.00  0.00           C
ATOM   2110  O   CYX A 134      56.200  37.600  28.640  1.00  0.00           O
ATOM   2111  N   LYS A 135      55.650  39.750  29.150  1.00  0.00           N
ATOM   2112  H   LYS A 135      55.470  40.370  29.930  1.00  0.00           H
ATOM   2113  CA  LYS A 135      55.220  40.160  27.740  1.00  0.00           C
ATOM   2114  HA  LYS A 135      54.840  39.280  27.220  1.00  0.00           H
ATOM   2115  CB  LYS A 135      54.090  41.200  27.860  1.00  0.00           C
ATOM   2116  HB2 LYS A 135      54.310  41.950  28.610  1.00  0.00           H
ATOM   2117  HB3 LYS A 135      54.050  41.740  26.910  1.00  0.00           H
ATOM   2118  CG  LYS A 135      52.650  40.590  27.980  1.00  0.00           C
ATOM   2119  HG2 LYS A 135      52.410  39.960  27.130  1.00  0.00           H
ATOM   2120  HG3 LYS A 135      52.750  39.930  28.850  1.00  0.00           H
ATOM   2121  CD  LYS A 135      51.600  41.730  28.310  1.00  0.00           C
ATOM   2122  HD2 LYS A 135      51.710  41.990  29.370  1.00  0.00           H
ATOM   2123  HD3 LYS A 135      51.610  42.550  27.600  1.00  0.00           H
ATOM   2124  CE  LYS A 135      50.260  40.920  28.300  1.00  0.00           C
ATOM   2125  HE2 LYS A 135      50.020  40.330  27.420  1.00  0.00           H
ATOM   2126  HE3 LYS A 135      50.350  40.190  29.110  1.00  0.00           H
ATOM   2127  NZ  LYS A 135      49.220  41.980  28.490  1.00  0.00           N
ATOM   2128  HZ1 LYS A 135      49.170  42.240  29.460  1.00  0.00           H
ATOM   2129  HZ2 LYS A 135      49.270  42.820  27.930  1.00  0.00           H
ATOM   2130  HZ3 LYS A 135      48.310  41.590  28.300  1.00  0.00           H
ATOM   2131  C   LYS A 135      56.360  40.710  26.870  1.00  0.00           C
ATOM   2132  O   LYS A 135      56.360  40.620  25.640  1.00  0.00           O
ATOM   2133  N   ALA A 136      57.390  41.200  27.530  1.00  0.00           N
ATOM   2134  H   ALA A 136      57.320  41.330  28.530  1.00  0.00           H
ATOM   2135  CA  ALA A 136      58.780  41.420  27.010  1.00  0.00           C
ATOM   2136  HA  ALA A 136      58.720  41.940  26.060  1.00  0.00           H
ATOM   2137  CB  ALA A 136      59.580  42.190  28.010  1.00  0.00           C
ATOM   2138  HB1 ALA A 136      59.770  41.590  28.900  1.00  0.00           H
ATOM   2139  HB2 ALA A 136      60.480  42.510  27.480  1.00  0.00           H
ATOM   2140  HB3 ALA A 136      58.980  43.040  28.340  1.00  0.00           H
ATOM   2141  C   ALA A 136      59.600  40.130  26.730  1.00  0.00           C
ATOM   2142  O   ALA A 136      59.950  39.830  25.580  1.00  0.00           O
ATOM   2143  N   ARG A 137      59.660  39.220  27.710  1.00  0.00           N
ATOM   2144  H   ARG A 137      59.290  39.470  28.620  1.00  0.00           H
ATOM   2145  CA  ARG A 137      60.120  37.850  27.500  1.00  0.00           C
ATOM   2146  HA  ARG A 137      61.140  37.970  27.120  1.00  0.00           H
ATOM   2147  CB  ARG A 137      60.180  37.160  28.860  1.00  0.00           C
ATOM   2148  HB2 ARG A 137      59.170  37.200  29.280  1.00  0.00           H
ATOM   2149  HB3 ARG A 137      60.300  36.090  28.730  1.00  0.00           H
ATOM   2150  CG  ARG A 137      61.120  37.720  29.880  1.00  0.00           C
ATOM   2151  HG2 ARG A 137      62.170  37.480  29.710  1.00  0.00           H
ATOM   2152  HG3 ARG A 137      60.970  38.800  29.940  1.00  0.00           H
ATOM   2153  CD  ARG A 137      60.750  37.080  31.250  1.00  0.00           C
ATOM   2154  HD2 ARG A 137      59.670  37.050  31.410  1.00  0.00           H
ATOM   2155  HD3 ARG A 137      61.160  36.070  31.180  1.00  0.00           H
ATOM   2156  NE  ARG A 137      61.350  37.840  32.330  1.00  0.00           N
ATOM   2157  HE  ARG A 137      61.600  38.800  32.170  1.00  0.00           H
ATOM   2158  CZ  ARG A 137      61.250  37.620  33.630  1.00  0.00           C
ATOM   2159  NH1 ARG A 137      60.610  36.720  34.280  1.00  0.00           N
ATOM   2160 HH11 ARG A 137      60.180  36.030  33.680  1.00  0.00           H
ATOM   2161 HH12 ARG A 137      60.720  36.540  35.270  1.00  0.00           H
ATOM   2162  NH2 ARG A 137      61.970  38.460  34.320  1.00  0.00           N
ATOM   2163 HH21 ARG A 137      62.520  39.150  33.840  1.00  0.00           H
ATOM   2164 HH22 ARG A 137      62.000  38.240  35.310  1.00  0.00           H
ATOM   2165  C   ARG A 137      59.320  37.030  26.500  1.00  0.00           C
ATOM   2166  O   ARG A 137      59.870  36.060  25.960  1.00  0.00           O
ATOM   2167  N   GLN A 138      58.100  37.300  26.380  1.00  0.00           N
ATOM   2168  H   GLN A 138      57.770  38.040  26.990  1.00  0.00           H
ATOM   2169  CA  GLN A 138      57.150  36.600  25.590  1.00  0.00           C
ATOM   2170  HA  GLN A 138      56.200  37.080  25.800  1.00  0.00           H
ATOM   2171  CB  GLN A 138      57.460  36.790  24.140  1.00  0.00           C
ATOM   2172  HB2 GLN A 138      57.470  37.840  23.850  1.00  0.00           H
ATOM   2173  HB3 GLN A 138      58.370  36.230  23.890  1.00  0.00           H
ATOM   2174  CG  GLN A 138      56.230  36.300  23.190  1.00  0.00           C
ATOM   2175  HG2 GLN A 138      55.620  35.590  23.740  1.00  0.00           H
ATOM   2176  HG3 GLN A 138      55.490  37.100  23.170  1.00  0.00           H
ATOM   2177  CD  GLN A 138      56.630  35.790  21.820  1.00  0.00           C
ATOM   2178  OE1 GLN A 138      57.530  36.300  21.160  1.00  0.00           O
ATOM   2179  NE2 GLN A 138      55.780  34.900  21.290  1.00  0.00           N
ATOM   2180 HE21 GLN A 138      55.980  34.530  20.370  1.00  0.00           H
ATOM   2181 HE22 GLN A 138      54.920  34.730  21.790  1.00  0.00           H
ATOM   2182  C   GLN A 138      56.860  35.170  26.110  1.00  0.00           C
ATOM   2183  O   GLN A 138      56.900  34.200  25.370  1.00  0.00           O
ATOM   2184  N   LEU A 139      56.480  35.070  27.390  1.00  0.00           N
ATOM   2185  H   LEU A 139      56.300  35.940  27.870  1.00  0.00           H
ATOM   2186  CA  LEU A 139      56.130  33.940  28.260  1.00  0.00           C
ATOM   2187  HA  LEU A 139      55.970  33.120  27.560  1.00  0.00           H
ATOM   2188  CB  LEU A 139      57.270  33.680  29.260  1.00  0.00           C
ATOM   2189  HB2 LEU A 139      57.200  34.470  30.000  1.00  0.00           H
ATOM   2190  HB3 LEU A 139      56.980  32.730  29.720  1.00  0.00           H
ATOM   2191  CG  LEU A 139      58.670  33.590  28.670  1.00  0.00           C
ATOM   2192  HG  LEU A 139      58.890  34.520  28.140  1.00  0.00           H
ATOM   2193  CD1 LEU A 139      59.770  33.570  29.710  1.00  0.00           C
ATOM   2194 HD11 LEU A 139      60.780  33.750  29.340  1.00  0.00           H
ATOM   2195 HD12 LEU A 139      59.590  34.480  30.270  1.00  0.00           H
ATOM   2196 HD13 LEU A 139      59.650  32.700  30.350  1.00  0.00           H
ATOM   2197  CD2 LEU A 139      58.870  32.360  27.720  1.00  0.00           C
ATOM   2198 HD21 LEU A 139      58.490  31.490  28.250  1.00  0.00           H
ATOM   2199 HD22 LEU A 139      58.220  32.520  26.860  1.00  0.00           H
ATOM   2200 HD23 LEU A 139      59.890  32.340  27.350  1.00  0.00           H
ATOM   2201  C   LEU A 139      54.730  34.170  28.960  1.00  0.00           C
ATOM   2202  O   LEU A 139      54.340  35.360  29.020  1.00  0.00           O
ATOM   2203  N   GLU A 140      54.050  33.190  29.470  1.00  0.00           N
ATOM   2204  H   GLU A 140      54.480  32.280  29.400  1.00  0.00           H
ATOM   2205  CA  GLU A 140      52.640  33.140  29.900  1.00  0.00           C
ATOM   2206  HA  GLU A 140      52.630  33.850  30.720  1.00  0.00           H
ATOM   2207  CB  GLU A 140      51.800  33.670  28.680  1.00  0.00           C
ATOM   2208  HB2 GLU A 140      52.210  34.580  28.230  1.00  0.00           H
ATOM   2209  HB3 GLU A 140      51.820  33.000  27.830  1.00  0.00           H
ATOM   2210  CG  GLU A 140      50.310  34.010  28.950  1.00  0.00           C
ATOM   2211  HG2 GLU A 140      50.230  34.420  29.960  1.00  0.00           H
ATOM   2212  HG3 GLU A 140      50.130  34.830  28.250  1.00  0.00           H
ATOM   2213  CD  GLU A 140      49.290  32.990  28.630  1.00  0.00           C
ATOM   2214  OE1 GLU A 140      48.150  33.410  28.300  1.00  0.00           O
ATOM   2215  OE2 GLU A 140      49.510  31.750  28.580  1.00  0.00           O
ATOM   2216  C   GLU A 140      52.220  31.810  30.440  1.00  0.00           C
ATOM   2217  O   GLU A 140      52.850  30.720  30.230  1.00  0.00           O
ATOM   2218  N   LEU A 141      51.100  31.790  31.170  1.00  0.00           N
ATOM   2219  H   LEU A 141      50.520  32.610  31.320  1.00  0.00           H
ATOM   2220  CA  LEU A 141      50.770  30.660  32.110  1.00  0.00           C
ATOM   2221  HA  LEU A 141      51.730  30.440  32.560  1.00  0.00           H
ATOM   2222  CB  LEU A 141      49.810  31.230  33.190  1.00  0.00           C
ATOM   2223  HB2 LEU A 141      50.120  32.190  33.600  1.00  0.00           H
ATOM   2224  HB3 LEU A 141      48.970  31.550  32.570  1.00  0.00           H
ATOM   2225  CG  LEU A 141      49.380  30.330  34.400  1.00  0.00           C
ATOM   2226  HG  LEU A 141      48.820  30.980  35.080  1.00  0.00           H
ATOM   2227  CD1 LEU A 141      48.460  29.220  34.010  1.00  0.00           C
ATOM   2228 HD11 LEU A 141      47.920  28.800  34.870  1.00  0.00           H
ATOM   2229 HD12 LEU A 141      47.730  29.610  33.300  1.00  0.00           H
ATOM   2230 HD13 LEU A 141      49.050  28.410  33.580  1.00  0.00           H
ATOM   2231  CD2 LEU A 141      50.670  30.000  35.100  1.00  0.00           C
ATOM   2232 HD21 LEU A 141      51.330  29.380  34.500  1.00  0.00           H
ATOM   2233 HD22 LEU A 141      51.150  30.950  35.360  1.00  0.00           H
ATOM   2234 HD23 LEU A 141      50.450  29.450  36.010  1.00  0.00           H
ATOM   2235  C   LEU A 141      50.270  29.400  31.380  1.00  0.00           C
ATOM   2236  O   LEU A 141      49.140  29.440  30.870  1.00  0.00           O
ATOM   2237  N   ASN A 142      51.080  28.360  31.200  1.00  0.00           N
ATOM   2238  H   ASN A 142      52.000  28.370  31.630  1.00  0.00           H
ATOM   2239  CA  ASN A 142      50.610  27.160  30.520  1.00  0.00           C
ATOM   2240  HA  ASN A 142      50.090  27.530  29.640  1.00  0.00           H
ATOM   2241  CB  ASN A 142      51.820  26.220  30.100  1.00  0.00           C
ATOM   2242  HB2 ASN A 142      52.190  26.800  29.250  1.00  0.00           H
ATOM   2243  HB3 ASN A 142      52.580  26.130  30.870  1.00  0.00           H
ATOM   2244  CG  ASN A 142      51.570  24.780  29.620  1.00  0.00           C
ATOM   2245  OD1 ASN A 142      50.470  24.360  29.230  1.00  0.00           O
ATOM   2246  ND2 ASN A 142      52.690  24.140  29.420  1.00  0.00           N
ATOM   2247 HD21 ASN A 142      52.710  23.220  29.000  1.00  0.00           H
ATOM   2248 HD22 ASN A 142      53.550  24.610  29.670  1.00  0.00           H
ATOM   2249  C   ASN A 142      49.460  26.460  31.290  1.00  0.00           C
ATOM   2250  O   ASN A 142      49.540  26.230  32.470  1.00  0.00           O
ATOM   2251  N   GLU A 143      48.310  26.100  30.660  1.00  0.00           N
ATOM   2252  H   GLU A 143      48.290  26.240  29.660  1.00  0.00           H
ATOM   2253  CA  GLU A 143      47.190  25.500  31.280  1.00  0.00           C
ATOM   2254  HA  GLU A 143      47.010  26.010  32.230  1.00  0.00           H
ATOM   2255  CB  GLU A 143      45.930  25.640  30.340  1.00  0.00           C
ATOM   2256  HB2 GLU A 143      45.070  25.180  30.840  1.00  0.00           H
ATOM   2257  HB3 GLU A 143      45.730  26.710  30.250  1.00  0.00           H
ATOM   2258  CG  GLU A 143      45.920  24.900  28.980  1.00  0.00           C
ATOM   2259  HG2 GLU A 143      46.110  23.860  29.250  1.00  0.00           H
ATOM   2260  HG3 GLU A 143      44.880  24.840  28.660  1.00  0.00           H
ATOM   2261  CD  GLU A 143      46.820  25.440  27.920  1.00  0.00           C
ATOM   2262  OE1 GLU A 143      47.480  26.460  28.150  1.00  0.00           O
ATOM   2263  OE2 GLU A 143      46.780  24.870  26.840  1.00  0.00           O
ATOM   2264  C   GLU A 143      47.390  24.110  31.720  1.00  0.00           C
ATOM   2265  O   GLU A 143      46.690  23.740  32.650  1.00  0.00           O
ATOM   2266  N   ARG A 144      48.250  23.300  31.100  1.00  0.00           N
ATOM   2267  H   ARG A 144      48.660  23.670  30.250  1.00  0.00           H
ATOM   2268  CA  ARG A 144      48.660  21.940  31.480  1.00  0.00           C
ATOM   2269  HA  ARG A 144      47.800  21.350  31.790  1.00  0.00           H
ATOM   2270  CB  ARG A 144      49.400  21.310  30.270  1.00  0.00           C
ATOM   2271  HB2 ARG A 144      50.280  21.920  30.040  1.00  0.00           H
ATOM   2272  HB3 ARG A 144      49.670  20.300  30.590  1.00  0.00           H
ATOM   2273  CG  ARG A 144      48.420  21.220  29.110  1.00  0.00           C
ATOM   2274  HG2 ARG A 144      48.350  22.150  28.550  1.00  0.00           H
ATOM   2275  HG3 ARG A 144      48.890  20.520  28.420  1.00  0.00           H
ATOM   2276  CD  ARG A 144      46.940  20.780  29.300  1.00  0.00           C
ATOM   2277  HD2 ARG A 144      46.340  21.550  29.760  1.00  0.00           H
ATOM   2278  HD3 ARG A 144      46.580  20.630  28.280  1.00  0.00           H
ATOM   2279  NE  ARG A 144      46.720  19.480  30.030  1.00  0.00           N
ATOM   2280  HE  ARG A 144      47.550  18.970  30.280  1.00  0.00           H
ATOM   2281  CZ  ARG A 144      45.500  18.960  30.190  1.00  0.00           C
ATOM   2282  NH1 ARG A 144      44.420  19.560  29.800  1.00  0.00           N
ATOM   2283 HH11 ARG A 144      44.440  20.560  29.630  1.00  0.00           H
ATOM   2284 HH12 ARG A 144      43.510  19.190  30.030  1.00  0.00           H
ATOM   2285  NH2 ARG A 144      45.380  17.910  30.890  1.00  0.00           N
ATOM   2286 HH21 ARG A 144      46.210  17.320  30.920  1.00  0.00           H
ATOM   2287 HH22 ARG A 144      44.480  17.510  31.110  1.00  0.00           H
ATOM   2288  C   ARG A 144      49.540  21.880  32.720  1.00  0.00           C
ATOM   2289  O   ARG A 144      49.620  20.840  33.390  1.00  0.00           O
ATOM   2290  N   THR A 145      50.320  22.890  33.030  1.00  0.00           N
ATOM   2291  H   THR A 145      50.270  23.760  32.530  1.00  0.00           H
ATOM   2292  CA  THR A 145      51.430  22.920  34.020  1.00  0.00           C
ATOM   2293  HA  THR A 145      51.510  21.940  34.500  1.00  0.00           H
ATOM   2294  CB  THR A 145      52.790  23.170  33.460  1.00  0.00           C
ATOM   2295  HB  THR A 145      53.560  23.190  34.230  1.00  0.00           H
ATOM   2296  CG2 THR A 145      53.120  22.190  32.420  1.00  0.00           C
ATOM   2297 HG21 THR A 145      54.180  22.170  32.170  1.00  0.00           H
ATOM   2298 HG22 THR A 145      53.100  21.150  32.730  1.00  0.00           H
ATOM   2299 HG23 THR A 145      52.650  22.370  31.450  1.00  0.00           H
ATOM   2300  OG1 THR A 145      52.750  24.410  32.860  1.00  0.00           O
ATOM   2301  HG1 THR A 145      53.630  24.610  32.540  1.00  0.00           H
ATOM   2302  C   THR A 145      51.240  23.940  35.120  1.00  0.00           C
ATOM   2303  O   THR A 145      51.950  23.780  36.100  1.00  0.00           O
ATOM   2304  N   CYX A 146      50.380  24.980  35.000  1.00  0.00           N
ATOM   2305  H   CYX A 146      49.810  25.070  34.170  1.00  0.00           H
ATOM   2306  CA  CYX A 146      50.260  26.020  36.080  1.00  0.00           C
ATOM   2307  HA  CYX A 146      49.880  26.860  35.500  1.00  0.00           H
ATOM   2308  CB  CYX A 146      49.180  25.760  37.120  1.00  0.00           C
ATOM   2309  HB2 CYX A 146      49.290  24.810  37.650  1.00  0.00           H
ATOM   2310  HB3 CYX A 146      49.070  26.530  37.880  1.00  0.00           H
ATOM   2311  SG  CYX A 146      47.560  25.750  36.330  1.00  0.00           S
ATOM   2312  C   CYX A 146      51.610  26.550  36.450  1.00  0.00           C
ATOM   2313  O   CYX A 146      51.880  26.810  37.600  1.00  0.00           O
ATOM   2314  N   ARG A 147      52.450  26.850  35.470  1.00  0.00           N
ATOM   2315  H   ARG A 147      52.150  26.600  34.540  1.00  0.00           H
ATOM   2316  CA  ARG A 147      53.810  27.450  35.440  1.00  0.00           C
ATOM   2317  HA  ARG A 147      54.060  28.010  36.340  1.00  0.00           H
ATOM   2318  CB  ARG A 147      55.040  26.500  35.340  1.00  0.00           C
ATOM   2319  HB2 ARG A 147      54.950  25.990  34.390  1.00  0.00           H
ATOM   2320  HB3 ARG A 147      56.020  26.970  35.430  1.00  0.00           H
ATOM   2321  CG  ARG A 147      55.000  25.470  36.500  1.00  0.00           C
ATOM   2322  HG2 ARG A 147      55.260  25.860  37.490  1.00  0.00           H
ATOM   2323  HG3 ARG A 147      53.940  25.230  36.630  1.00  0.00           H
ATOM   2324  CD  ARG A 147      55.740  24.230  36.100  1.00  0.00           C
ATOM   2325  HD2 ARG A 147      55.270  23.870  35.180  1.00  0.00           H
ATOM   2326  HD3 ARG A 147      56.770  24.490  35.830  1.00  0.00           H
ATOM   2327  NE  ARG A 147      55.650  23.090  37.070  1.00  0.00           N
ATOM   2328  HE  ARG A 147      55.120  23.190  37.920  1.00  0.00           H
ATOM   2329  CZ  ARG A 147      56.150  21.890  36.840  1.00  0.00           C
ATOM   2330  NH1 ARG A 147      56.470  21.490  35.640  1.00  0.00           N
ATOM   2331 HH11 ARG A 147      56.590  22.140  34.870  1.00  0.00           H
ATOM   2332 HH12 ARG A 147      56.890  20.570  35.600  1.00  0.00           H
ATOM   2333  NH2 ARG A 147      56.260  20.890  37.630  1.00  0.00           N
ATOM   2334 HH21 ARG A 147      56.250  21.080  38.620  1.00  0.00           H
ATOM   2335 HH22 ARG A 147      56.480  19.980  37.270  1.00  0.00           H
ATOM   2336  C   ARG A 147      53.840  28.380  34.230  1.00  0.00           C
ATOM   2337  O   ARG A 147      53.480  27.950  33.110  1.00  0.00           O
ATOM   2338  N   CYX A 148      54.360  29.580  34.440  1.00  0.00           N
ATOM   2339  H   CYX A 148      54.520  29.860  35.400  1.00  0.00           H
ATOM   2340  CA  CYX A 148      54.840  30.440  33.370  1.00  0.00           C
ATOM   2341  HA  CYX A 148      53.940  30.800  32.860  1.00  0.00           H
ATOM   2342  CB  CYX A 148      55.620  31.640  33.930  1.00  0.00           C
ATOM   2343  HB2 CYX A 148      55.060  32.000  34.790  1.00  0.00           H
ATOM   2344  HB3 CYX A 148      56.660  31.380  34.130  1.00  0.00           H
ATOM   2345  SG  CYX A 148      55.550  32.980  32.700  1.00  0.00           S
ATOM   2346  C   CYX A 148      55.740  29.760  32.290  1.00  0.00           C
ATOM   2347  O   CYX A 148      56.670  29.030  32.670  1.00  0.00           O
ATOM   2348  N   ASP A 149      55.370  29.930  30.970  1.00  0.00           N
ATOM   2349  H   ASP A 149      54.560  30.460  30.690  1.00  0.00           H
ATOM   2350  CA  ASP A 149      55.960  29.060  29.960  1.00  0.00           C
ATOM   2351  HA  ASP A 149      56.900  28.670  30.350  1.00  0.00           H
ATOM   2352  CB  ASP A 149      55.070  27.810  29.800  1.00  0.00           C
ATOM   2353  HB2 ASP A 149      54.540  27.530  30.710  1.00  0.00           H
ATOM   2354  HB3 ASP A 149      54.350  27.960  29.000  1.00  0.00           H
ATOM   2355  CG  ASP A 149      55.760  26.580  29.160  1.00  0.00           C
ATOM   2356  OD1 ASP A 149      56.970  26.540  29.070  1.00  0.00           O
ATOM   2357  OD2 ASP A 149      55.030  25.660  28.730  1.00  0.00           O
ATOM   2358  C   ASP A 149      56.140  29.780  28.590  1.00  0.00           C
ATOM   2359  O   ASP A 149      55.580  30.880  28.390  1.00  0.00           O
ATOM   2360  N   LYS A 150      56.870  29.110  27.650  1.00  0.00           N
ATOM   2361  H   LYS A 150      57.290  28.220  27.880  1.00  0.00           H
ATOM   2362  CA  LYS A 150      56.970  29.580  26.300  1.00  0.00           C
ATOM   2363  HA  LYS A 150      57.090  30.660  26.310  1.00  0.00           H
ATOM   2364  CB  LYS A 150      58.280  28.940  25.720  1.00  0.00           C
ATOM   2365  HB2 LYS A 150      59.000  28.900  26.540  1.00  0.00           H
ATOM   2366  HB3 LYS A 150      58.260  27.880  25.470  1.00  0.00           H
ATOM   2367  CG  LYS A 150      59.010  29.610  24.630  1.00  0.00           C
ATOM   2368  HG2 LYS A 150      58.430  29.600  23.700  1.00  0.00           H
ATOM   2369  HG3 LYS A 150      59.160  30.650  24.930  1.00  0.00           H
ATOM   2370  CD  LYS A 150      60.360  28.870  24.390  1.00  0.00           C
ATOM   2371  HD2 LYS A 150      61.080  28.830  25.210  1.00  0.00           H
ATOM   2372  HD3 LYS A 150      60.190  27.830  24.100  1.00  0.00           H
ATOM   2373  CE  LYS A 150      60.950  29.500  23.170  1.00  0.00           C
ATOM   2374  HE2 LYS A 150      60.470  29.330  22.210  1.00  0.00           H
ATOM   2375  HE3 LYS A 150      61.000  30.570  23.340  1.00  0.00           H
ATOM   2376  NZ  LYS A 150      62.350  29.010  22.930  1.00  0.00           N
ATOM   2377  HZ1 LYS A 150      62.880  29.130  23.780  1.00  0.00           H
ATOM   2378  HZ2 LYS A 150      62.270  28.000  22.830  1.00  0.00           H
ATOM   2379  HZ3 LYS A 150      62.750  29.460  22.130  1.00  0.00           H
ATOM   2380  C   LYS A 150      55.790  29.330  25.390  1.00  0.00           C
ATOM   2381  O   LYS A 150      55.060  28.310  25.660  1.00  0.00           O
ATOM   2382  N   PRO A 151      55.500  30.110  24.330  1.00  0.00           N
ATOM   2383  CD  PRO A 151      56.170  31.350  23.970  1.00  0.00           C
ATOM   2384  HD2 PRO A 151      57.010  31.230  23.290  1.00  0.00           H
ATOM   2385  HD3 PRO A 151      56.540  31.820  24.880  1.00  0.00           H
ATOM   2386  CG  PRO A 151      55.030  32.190  23.360  1.00  0.00           C
ATOM   2387  HG2 PRO A 151      55.450  32.970  22.720  1.00  0.00           H
ATOM   2388  HG3 PRO A 151      54.370  32.540  24.150  1.00  0.00           H
ATOM   2389  CB  PRO A 151      54.310  31.170  22.570  1.00  0.00           C
ATOM   2390  HB2 PRO A 151      54.810  30.930  21.640  1.00  0.00           H
ATOM   2391  HB3 PRO A 151      53.330  31.490  22.220  1.00  0.00           H
ATOM   2392  CA  PRO A 151      54.310  29.950  23.550  1.00  0.00           C
ATOM   2393  HA  PRO A 151      53.440  29.970  24.210  1.00  0.00           H
ATOM   2394  C   PRO A 151      54.230  28.560  22.770  1.00  0.00           C
ATOM   2395  O   PRO A 151      55.130  28.200  22.060  1.00  0.00           O
ATOM   2396  N   ARG A 152      53.100  27.910  22.920  1.00  0.00           N
ATOM   2397  H   ARG A 152      52.440  28.530  23.380  1.00  0.00           H
ATOM   2398  CA  ARG A 152      52.600  26.780  22.090  1.00  0.00           C
ATOM   2399  HA  ARG A 152      52.890  26.930  21.050  1.00  0.00           H
ATOM   2400  CB  ARG A 152      53.430  25.560  22.550  1.00  0.00           C
ATOM   2401  HB2 ARG A 152      53.140  24.720  21.920  1.00  0.00           H
ATOM   2402  HB3 ARG A 152      54.470  25.750  22.300  1.00  0.00           H
ATOM   2403  CG  ARG A 152      53.310  25.070  23.990  1.00  0.00           C
ATOM   2404  HG2 ARG A 152      54.110  24.320  24.040  1.00  0.00           H
ATOM   2405  HG3 ARG A 152      53.600  25.870  24.670  1.00  0.00           H
ATOM   2406  CD  ARG A 152      51.980  24.500  24.440  1.00  0.00           C
ATOM   2407  HD2 ARG A 152      51.320  24.230  23.610  1.00  0.00           H
ATOM   2408  HD3 ARG A 152      52.230  23.610  25.020  1.00  0.00           H
ATOM   2409  NE  ARG A 152      51.240  25.490  25.270  1.00  0.00           N
ATOM   2410  HE  ARG A 152      51.850  26.230  25.570  1.00  0.00           H
ATOM   2411  CZ  ARG A 152      50.040  25.470  25.730  1.00  0.00           C
ATOM   2412  NH1 ARG A 152      49.110  24.680  25.390  1.00  0.00           N
ATOM   2413 HH11 ARG A 152      49.260  23.990  24.670  1.00  0.00           H
ATOM   2414 HH12 ARG A 152      48.220  24.850  25.850  1.00  0.00           H
ATOM   2415  NH2 ARG A 152      49.770  26.330  26.570  1.00  0.00           N
ATOM   2416 HH21 ARG A 152      50.510  26.990  26.770  1.00  0.00           H
ATOM   2417 HH22 ARG A 152      48.850  26.290  26.980  1.00  0.00           H
ATOM   2418  C   ARG A 152      51.060  26.540  22.020  1.00  0.00           C
ATOM   2419  O   ARG A 152      50.670  25.590  21.400  1.00  0.00           O
ATOM   2420  N   ARG A 153      50.240  27.330  22.700  1.00  0.00           N
ATOM   2421  H   ARG A 153      50.580  28.100  23.260  1.00  0.00           H
ATOM   2422  CA  ARG A 153      48.820  27.040  22.770  1.00  0.00           C
ATOM   2423  HA  ARG A 153      48.740  26.020  23.170  1.00  0.00           H
ATOM   2424  CB  ARG A 153      48.150  28.020  23.740  1.00  0.00           C
ATOM   2425  HB2 ARG A 153      48.740  27.980  24.660  1.00  0.00           H
ATOM   2426  HB3 ARG A 153      48.240  29.000  23.280  1.00  0.00           H
ATOM   2427  CG  ARG A 153      46.720  27.590  24.100  1.00  0.00           C
ATOM   2428  HG2 ARG A 153      46.160  27.500  23.170  1.00  0.00           H
ATOM   2429  HG3 ARG A 153      46.680  26.570  24.510  1.00  0.00           H
ATOM   2430  CD  ARG A 153      46.190  28.620  25.020  1.00  0.00           C
ATOM   2431  HD2 ARG A 153      46.470  29.610  24.660  1.00  0.00           H
ATOM   2432  HD3 ARG A 153      45.100  28.530  25.060  1.00  0.00           H
ATOM   2433  NE  ARG A 153      46.740  28.570  26.420  1.00  0.00           N
ATOM   2434  HE  ARG A 153      46.940  27.630  26.710  1.00  0.00           H
ATOM   2435  CZ  ARG A 153      47.320  29.530  27.160  1.00  0.00           C
ATOM   2436  NH1 ARG A 153      47.360  30.780  26.890  1.00  0.00           N
ATOM   2437 HH11 ARG A 153      46.940  31.150  26.050  1.00  0.00           H
ATOM   2438 HH12 ARG A 153      47.980  31.340  27.470  1.00  0.00           H
ATOM   2439  NH2 ARG A 153      47.910  29.220  28.240  1.00  0.00           N
ATOM   2440 HH21 ARG A 153      48.050  28.240  28.450  1.00  0.00           H
ATOM   2441 HH22 ARG A 153      48.380  29.910  28.800  1.00  0.00           H
ATOM   2442  C   ARG A 153      48.180  26.950  21.380  1.00  0.00           C
ATOM   2443  O   ARG A 153      47.540  25.950  21.130  1.00  0.00           O
ATOM   2444  OXT ARG A 153      48.220  27.990  20.720  1.00  0.00           O
ATOM   2445  N   GLU A 154      43.110  62.200  74.270  1.00  0.00           N
ATOM   2446  H1  GLU A 154      43.910  62.150  74.880  1.00  0.00           H
ATOM   2447  H2  GLU A 154      43.260  61.570  73.500  1.00  0.00           H
ATOM   2448  H3  GLU A 154      42.290  61.960  74.810  1.00  0.00           H
ATOM   2449  CA  GLU A 154      43.040  63.640  73.810  1.00  0.00           C
ATOM   2450  HA  GLU A 154      42.710  64.230  74.660  1.00  0.00           H
ATOM   2451  CB  GLU A 154      44.450  64.100  73.410  1.00  0.00           C
ATOM   2452  HB2 GLU A 154      45.040  64.000  74.310  1.00  0.00           H
ATOM   2453  HB3 GLU A 154      44.920  63.290  72.850  1.00  0.00           H
ATOM   2454  CG  GLU A 154      44.630  65.450  72.620  1.00  0.00           C
ATOM   2455  HG2 GLU A 154      45.710  65.590  72.580  1.00  0.00           H
ATOM   2456  HG3 GLU A 154      44.270  65.300  71.600  1.00  0.00           H
ATOM   2457  CD  GLU A 154      43.910  66.610  73.310  1.00  0.00           C
ATOM   2458  OE1 GLU A 154      44.260  67.720  72.970  1.00  0.00           O
ATOM   2459  OE2 GLU A 154      43.140  66.420  74.310  1.00  0.00           O
ATOM   2460  C   GLU A 154      41.990  63.770  72.680  1.00  0.00           C
ATOM   2461  O   GLU A 154      41.920  62.930  71.750  1.00  0.00           O
ATOM   2462  N   VAL A 155      41.300  64.910  72.630  1.00  0.00           N
ATOM   2463  H   VAL A 155      41.360  65.610  73.360  1.00  0.00           H
ATOM   2464  CA  VAL A 155      40.560  65.400  71.450  1.00  0.00           C
ATOM   2465  HA  VAL A 155      40.580  64.660  70.650  1.00  0.00           H
ATOM   2466  CB  VAL A 155      39.060  65.670  71.710  1.00  0.00           C
ATOM   2467  HB  VAL A 155      39.060  66.510  72.410  1.00  0.00           H
ATOM   2468  CG1 VAL A 155      38.330  66.320  70.520  1.00  0.00           C
ATOM   2469 HG11 VAL A 155      38.860  67.250  70.310  1.00  0.00           H
ATOM   2470 HG12 VAL A 155      38.460  65.720  69.620  1.00  0.00           H
ATOM   2471 HG13 VAL A 155      37.340  66.680  70.800  1.00  0.00           H
ATOM   2472  CG2 VAL A 155      38.230  64.520  72.120  1.00  0.00           C
ATOM   2473 HG21 VAL A 155      37.190  64.790  72.260  1.00  0.00           H
ATOM   2474 HG22 VAL A 155      38.410  63.630  71.510  1.00  0.00           H
ATOM   2475 HG23 VAL A 155      38.500  64.110  73.090  1.00  0.00           H
ATOM   2476  C   VAL A 155      41.380  66.600  70.970  1.00  0.00           C
ATOM   2477  O   VAL A 155      41.410  67.640  71.640  1.00  0.00           O
ATOM   2478  N   VAL A 156      41.980  66.510  69.770  1.00  0.00           N
ATOM   2479  H   VAL A 156      41.930  65.650  69.230  1.00  0.00           H
ATOM   2480  CA  VAL A 156      42.710  67.660  69.180  1.00  0.00           C
ATOM   2481  HA  VAL A 156      43.210  68.230  69.960  1.00  0.00           H
ATOM   2482  CB  VAL A 156      43.810  67.230  68.170  1.00  0.00           C
ATOM   2483  HB  VAL A 156      43.350  66.780  67.290  1.00  0.00           H
ATOM   2484  CG1 VAL A 156      44.820  68.350  67.790  1.00  0.00           C
ATOM   2485 HG11 VAL A 156      45.380  68.620  68.690  1.00  0.00           H
ATOM   2486 HG12 VAL A 156      45.430  67.970  66.980  1.00  0.00           H
ATOM   2487 HG13 VAL A 156      44.310  69.280  67.530  1.00  0.00           H
ATOM   2488  CG2 VAL A 156      44.720  66.260  68.810  1.00  0.00           C
ATOM   2489 HG21 VAL A 156      45.020  66.770  69.730  1.00  0.00           H
ATOM   2490 HG22 VAL A 156      44.190  65.310  68.930  1.00  0.00           H
ATOM   2491 HG23 VAL A 156      45.570  65.930  68.220  1.00  0.00           H
ATOM   2492  C   VAL A 156      41.650  68.580  68.590  1.00  0.00           C
ATOM   2493  O   VAL A 156      41.030  68.230  67.570  1.00  0.00           O
ATOM   2494  N   LYS A 157      41.440  69.680  69.330  1.00  0.00           N
ATOM   2495  H   LYS A 157      42.130  69.790  70.060  1.00  0.00           H
ATOM   2496  CA  LYS A 157      40.480  70.720  69.010  1.00  0.00           C
ATOM   2497  HA  LYS A 157      39.510  70.230  68.920  1.00  0.00           H
ATOM   2498  CB  LYS A 157      40.430  71.840  70.130  1.00  0.00           C
ATOM   2499  HB2 LYS A 157      39.690  72.570  69.780  1.00  0.00           H
ATOM   2500  HB3 LYS A 157      40.010  71.340  71.000  1.00  0.00           H
ATOM   2501  CG  LYS A 157      41.670  72.700  70.530  1.00  0.00           C
ATOM   2502  HG2 LYS A 157      42.460  72.040  70.900  1.00  0.00           H
ATOM   2503  HG3 LYS A 157      42.020  73.230  69.650  1.00  0.00           H
ATOM   2504  CD  LYS A 157      41.180  73.740  71.580  1.00  0.00           C
ATOM   2505  HD2 LYS A 157      40.800  74.640  71.110  1.00  0.00           H
ATOM   2506  HD3 LYS A 157      40.370  73.250  72.110  1.00  0.00           H
ATOM   2507  CE  LYS A 157      42.220  74.220  72.670  1.00  0.00           C
ATOM   2508  HE2 LYS A 157      41.780  75.050  73.230  1.00  0.00           H
ATOM   2509  HE3 LYS A 157      42.310  73.360  73.330  1.00  0.00           H
ATOM   2510  NZ  LYS A 157      43.610  74.460  72.270  1.00  0.00           N
ATOM   2511  HZ1 LYS A 157      43.730  75.330  71.780  1.00  0.00           H
ATOM   2512  HZ2 LYS A 157      44.280  74.450  73.020  1.00  0.00           H
ATOM   2513  HZ3 LYS A 157      43.940  73.710  71.680  1.00  0.00           H
ATOM   2514  C   LYS A 157      40.750  71.340  67.680  1.00  0.00           C
ATOM   2515  O   LYS A 157      41.820  71.650  67.240  1.00  0.00           O
ATOM   2516  N   PHE A 158      39.710  71.570  66.870  1.00  0.00           N
ATOM   2517  H   PHE A 158      38.790  71.310  67.210  1.00  0.00           H
ATOM   2518  CA  PHE A 158      39.760  71.890  65.420  1.00  0.00           C
ATOM   2519  HA  PHE A 158      40.000  70.960  64.910  1.00  0.00           H
ATOM   2520  CB  PHE A 158      38.370  72.160  64.870  1.00  0.00           C
ATOM   2521  HB2 PHE A 158      37.940  71.190  64.620  1.00  0.00           H
ATOM   2522  HB3 PHE A 158      37.700  72.640  65.570  1.00  0.00           H
ATOM   2523  CG  PHE A 158      38.240  72.920  63.530  1.00  0.00           C
ATOM   2524  CD1 PHE A 158      38.990  72.610  62.410  1.00  0.00           C
ATOM   2525  HD1 PHE A 158      39.810  71.910  62.390  1.00  0.00           H
ATOM   2526  CE1 PHE A 158      38.930  73.390  61.230  1.00  0.00           C
ATOM   2527  HE1 PHE A 158      39.380  73.170  60.280  1.00  0.00           H
ATOM   2528  CZ  PHE A 158      38.040  74.460  61.180  1.00  0.00           C
ATOM   2529  HZ  PHE A 158      37.950  75.120  60.320  1.00  0.00           H
ATOM   2530  CE2 PHE A 158      37.270  74.790  62.260  1.00  0.00           C
ATOM   2531  HE2 PHE A 158      36.630  75.660  62.180  1.00  0.00           H
ATOM   2532  CD2 PHE A 158      37.340  73.940  63.420  1.00  0.00           C
ATOM   2533  HD2 PHE A 158      36.820  74.290  64.300  1.00  0.00           H
ATOM   2534  C   PHE A 158      40.710  73.020  64.980  1.00  0.00           C
ATOM   2535  O   PHE A 158      41.480  72.730  64.060  1.00  0.00           O
ATOM   2536  N   MET A 159      40.760  74.180  65.630  1.00  0.00           N
ATOM   2537  H   MET A 159      40.030  74.310  66.310  1.00  0.00           H
ATOM   2538  CA  MET A 159      41.680  75.270  65.190  1.00  0.00           C
ATOM   2539  HA  MET A 159      41.430  75.330  64.120  1.00  0.00           H
ATOM   2540  CB  MET A 159      41.140  76.630  65.750  1.00  0.00           C
ATOM   2541  HB2 MET A 159      40.080  76.770  65.540  1.00  0.00           H
ATOM   2542  HB3 MET A 159      41.360  76.640  66.820  1.00  0.00           H
ATOM   2543  CG  MET A 159      41.670  77.880  65.110  1.00  0.00           C
ATOM   2544  HG2 MET A 159      42.760  77.910  65.090  1.00  0.00           H
ATOM   2545  HG3 MET A 159      41.370  77.950  64.060  1.00  0.00           H
ATOM   2546  SD  MET A 159      41.180  79.420  65.930  1.00  0.00           S
ATOM   2547  CE  MET A 159      42.600  79.560  67.050  1.00  0.00           C
ATOM   2548  HE1 MET A 159      43.460  79.690  66.390  1.00  0.00           H
ATOM   2549  HE2 MET A 159      42.490  80.410  67.720  1.00  0.00           H
ATOM   2550  HE3 MET A 159      42.920  78.660  67.570  1.00  0.00           H
ATOM   2551  C   MET A 159      43.150  75.010  65.290  1.00  0.00           C
ATOM   2552  O   MET A 159      43.950  75.480  64.490  1.00  0.00           O
ATOM   2553  N   ASP A 160      43.530  74.090  66.200  1.00  0.00           N
ATOM   2554  H   ASP A 160      42.830  73.750  66.840  1.00  0.00           H
ATOM   2555  CA  ASP A 160      44.890  73.640  66.400  1.00  0.00           C
ATOM   2556  HA  ASP A 160      45.580  74.480  66.300  1.00  0.00           H
ATOM   2557  CB  ASP A 160      45.000  72.890  67.740  1.00  0.00           C
ATOM   2558  HB2 ASP A 160      44.370  72.010  67.790  1.00  0.00           H
ATOM   2559  HB3 ASP A 160      46.040  72.540  67.750  1.00  0.00           H
ATOM   2560  CG  ASP A 160      44.770  73.780  68.980  1.00  0.00           C
ATOM   2561  OD1 ASP A 160      44.570  75.040  68.800  1.00  0.00           O
ATOM   2562  OD2 ASP A 160      44.720  73.240  70.160  1.00  0.00           O
ATOM   2563  C   ASP A 160      45.370  72.590  65.340  1.00  0.00           C
ATOM   2564  O   ASP A 160      46.330  72.850  64.630  1.00  0.00           O
ATOM   2565  N   VAL A 161      44.560  71.560  64.980  1.00  0.00           N
ATOM   2566  H   VAL A 161      43.690  71.470  65.480  1.00  0.00           H
ATOM   2567  CA  VAL A 161      44.840  70.760  63.820  1.00  0.00           C
ATOM   2568  HA  VAL A 161      45.900  70.550  63.960  1.00  0.00           H
ATOM   2569  CB  VAL A 161      44.060  69.380  63.800  1.00  0.00           C
ATOM   2570  HB  VAL A 161      44.300  68.850  64.720  1.00  0.00           H
ATOM   2571  CG1 VAL A 161      42.530  69.630  63.810  1.00  0.00           C
ATOM   2572 HG11 VAL A 161      42.200  70.140  64.710  1.00  0.00           H
ATOM   2573 HG12 VAL A 161      42.190  70.230  62.960  1.00  0.00           H
ATOM   2574 HG13 VAL A 161      42.000  68.680  63.810  1.00  0.00           H
ATOM   2575  CG2 VAL A 161      44.350  68.440  62.690  1.00  0.00           C
ATOM   2576 HG21 VAL A 161      44.150  68.890  61.720  1.00  0.00           H
ATOM   2577 HG22 VAL A 161      45.350  68.040  62.800  1.00  0.00           H
ATOM   2578 HG23 VAL A 161      43.730  67.560  62.850  1.00  0.00           H
ATOM   2579  C   VAL A 161      44.720  71.490  62.470  1.00  0.00           C
ATOM   2580  O   VAL A 161      45.570  71.370  61.610  1.00  0.00           O
ATOM   2581  N   TYR A 162      43.820  72.450  62.410  1.00  0.00           N
ATOM   2582  H   TYR A 162      43.180  72.530  63.190  1.00  0.00           H
ATOM   2583  CA  TYR A 162      43.650  73.410  61.330  1.00  0.00           C
ATOM   2584  HA  TYR A 162      43.330  72.870  60.440  1.00  0.00           H
ATOM   2585  CB  TYR A 162      42.430  74.300  61.460  1.00  0.00           C
ATOM   2586  HB2 TYR A 162      41.670  73.560  61.700  1.00  0.00           H
ATOM   2587  HB3 TYR A 162      42.590  75.050  62.230  1.00  0.00           H
ATOM   2588  CG  TYR A 162      42.040  75.150  60.240  1.00  0.00           C
ATOM   2589  CD1 TYR A 162      41.960  76.560  60.370  1.00  0.00           C
ATOM   2590  HD1 TYR A 162      42.310  77.020  61.280  1.00  0.00           H
ATOM   2591  CE1 TYR A 162      41.600  77.330  59.280  1.00  0.00           C
ATOM   2592  HE1 TYR A 162      41.490  78.400  59.360  1.00  0.00           H
ATOM   2593  CZ  TYR A 162      41.190  76.700  58.100  1.00  0.00           C
ATOM   2594  OH  TYR A 162      40.620  77.440  57.090  1.00  0.00           O
ATOM   2595  HH  TYR A 162      40.570  76.940  56.270  1.00  0.00           H
ATOM   2596  CE2 TYR A 162      41.060  75.300  58.070  1.00  0.00           C
ATOM   2597  HE2 TYR A 162      40.520  74.940  57.210  1.00  0.00           H
ATOM   2598  CD2 TYR A 162      41.540  74.470  59.090  1.00  0.00           C
ATOM   2599  HD2 TYR A 162      41.650  73.400  59.050  1.00  0.00           H
ATOM   2600  C   TYR A 162      44.900  74.180  60.980  1.00  0.00           C
ATOM   2601  O   TYR A 162      45.310  74.270  59.790  1.00  0.00           O
ATOM   2602  N   GLN A 163      45.590  74.660  62.010  1.00  0.00           N
ATOM   2603  H   GLN A 163      45.090  74.570  62.880  1.00  0.00           H
ATOM   2604  CA  GLN A 163      46.940  75.210  61.890  1.00  0.00           C
ATOM   2605  HA  GLN A 163      46.940  75.820  60.990  1.00  0.00           H
ATOM   2606  CB  GLN A 163      47.240  76.060  63.150  1.00  0.00           C
ATOM   2607  HB2 GLN A 163      46.980  75.530  64.070  1.00  0.00           H
ATOM   2608  HB3 GLN A 163      48.300  76.280  63.200  1.00  0.00           H
ATOM   2609  CG  GLN A 163      46.450  77.350  63.200  1.00  0.00           C
ATOM   2610  HG2 GLN A 163      47.000  77.980  62.510  1.00  0.00           H
ATOM   2611  HG3 GLN A 163      45.470  77.360  62.720  1.00  0.00           H
ATOM   2612  CD  GLN A 163      46.410  78.030  64.590  1.00  0.00           C
ATOM   2613  OE1 GLN A 163      47.170  77.850  65.550  1.00  0.00           O
ATOM   2614  NE2 GLN A 163      45.670  79.110  64.670  1.00  0.00           N
ATOM   2615 HE21 GLN A 163      45.730  79.700  65.500  1.00  0.00           H
ATOM   2616 HE22 GLN A 163      45.040  79.350  63.920  1.00  0.00           H
ATOM   2617  C   GLN A 163      48.050  74.100  61.670  1.00  0.00           C
ATOM   2618  O   GLN A 163      48.870  74.170  60.740  1.00  0.00           O
ATOM   2619  N   ARG A 164      48.080  72.990  62.440  1.00  0.00           N
ATOM   2620  H   ARG A 164      47.370  72.950  63.160  1.00  0.00           H
ATOM   2621  CA  ARG A 164      49.130  71.940  62.350  1.00  0.00           C
ATOM   2622  HA  ARG A 164      50.110  72.390  62.270  1.00  0.00           H
ATOM   2623  CB  ARG A 164      48.940  70.930  63.530  1.00  0.00           C
ATOM   2624  HB2 ARG A 164      47.860  70.790  63.600  1.00  0.00           H
ATOM   2625  HB3 ARG A 164      49.370  69.970  63.250  1.00  0.00           H
ATOM   2626  CG  ARG A 164      49.450  71.520  64.870  1.00  0.00           C
ATOM   2627  HG2 ARG A 164      50.510  71.770  64.870  1.00  0.00           H
ATOM   2628  HG3 ARG A 164      48.810  72.400  64.970  1.00  0.00           H
ATOM   2629  CD  ARG A 164      49.110  70.610  66.080  1.00  0.00           C
ATOM   2630  HD2 ARG A 164      49.550  71.010  67.000  1.00  0.00           H
ATOM   2631  HD3 ARG A 164      48.030  70.660  66.130  1.00  0.00           H
ATOM   2632  NE  ARG A 164      49.580  69.200  65.930  1.00  0.00           N
ATOM   2633  HE  ARG A 164      50.270  68.940  65.240  1.00  0.00           H
ATOM   2634  CZ  ARG A 164      49.350  68.160  66.790  1.00  0.00           C
ATOM   2635  NH1 ARG A 164      48.590  68.220  67.850  1.00  0.00           N
ATOM   2636 HH11 ARG A 164      48.110  69.090  68.020  1.00  0.00           H
ATOM   2637 HH12 ARG A 164      48.510  67.410  68.450  1.00  0.00           H
ATOM   2638  NH2 ARG A 164      49.850  66.980  66.590  1.00  0.00           N
ATOM   2639 HH21 ARG A 164      50.460  66.710  65.840  1.00  0.00           H
ATOM   2640 HH22 ARG A 164      49.540  66.300  67.270  1.00  0.00           H
ATOM   2641  C   ARG A 164      49.130  71.180  61.050  1.00  0.00           C
ATOM   2642  O   ARG A 164      50.140  70.680  60.590  1.00  0.00           O
ATOM   2643  N   SER A 165      48.010  71.020  60.300  1.00  0.00           N
ATOM   2644  H   SER A 165      47.210  71.440  60.730  1.00  0.00           H
ATOM   2645  CA  SER A 165      47.940  70.210  59.090  1.00  0.00           C
ATOM   2646  HA  SER A 165      48.790  69.530  59.060  1.00  0.00           H
ATOM   2647  CB  SER A 165      46.600  69.420  59.150  1.00  0.00           C
ATOM   2648  HB2 SER A 165      46.540  68.800  58.250  1.00  0.00           H
ATOM   2649  HB3 SER A 165      46.630  68.800  60.040  1.00  0.00           H
ATOM   2650  OG  SER A 165      45.470  70.320  59.160  1.00  0.00           O
ATOM   2651  HG  SER A 165      45.210  70.480  60.070  1.00  0.00           H
ATOM   2652  C   SER A 165      48.080  71.090  57.870  1.00  0.00           C
ATOM   2653  O   SER A 165      48.230  70.600  56.740  1.00  0.00           O
ATOM   2654  N   TYR A 166      48.170  72.440  58.020  1.00  0.00           N
ATOM   2655  H   TYR A 166      48.020  72.770  58.960  1.00  0.00           H
ATOM   2656  CA  TYR A 166      48.680  73.370  57.000  1.00  0.00           C
ATOM   2657  HA  TYR A 166      48.150  73.220  56.060  1.00  0.00           H
ATOM   2658  CB  TYR A 166      48.520  74.870  57.460  1.00  0.00           C
ATOM   2659  HB2 TYR A 166      47.550  74.950  57.950  1.00  0.00           H
ATOM   2660  HB3 TYR A 166      49.270  75.090  58.220  1.00  0.00           H
ATOM   2661  CG  TYR A 166      48.580  75.890  56.350  1.00  0.00           C
ATOM   2662  CD1 TYR A 166      47.560  75.860  55.400  1.00  0.00           C
ATOM   2663  HD1 TYR A 166      46.690  75.230  55.500  1.00  0.00           H
ATOM   2664  CE1 TYR A 166      47.650  76.760  54.270  1.00  0.00           C
ATOM   2665  HE1 TYR A 166      46.880  76.770  53.510  1.00  0.00           H
ATOM   2666  CZ  TYR A 166      48.690  77.700  54.230  1.00  0.00           C
ATOM   2667  OH  TYR A 166      48.670  78.680  53.260  1.00  0.00           O
ATOM   2668  HH  TYR A 166      49.490  79.130  53.070  1.00  0.00           H
ATOM   2669  CE2 TYR A 166      49.660  77.710  55.220  1.00  0.00           C
ATOM   2670  HE2 TYR A 166      50.450  78.450  55.140  1.00  0.00           H
ATOM   2671  CD2 TYR A 166      49.620  76.850  56.320  1.00  0.00           C
ATOM   2672  HD2 TYR A 166      50.440  76.850  57.030  1.00  0.00           H
ATOM   2673  C   TYR A 166      50.190  73.120  56.620  1.00  0.00           C
ATOM   2674  O   TYR A 166      50.900  72.320  57.170  1.00  0.00           O
ATOM   2675  N   CYX A 167      50.620  73.810  55.580  1.00  0.00           N
ATOM   2676  H   CYX A 167      49.980  74.480  55.200  1.00  0.00           H
ATOM   2677  CA  CYX A 167      51.980  73.780  55.060  1.00  0.00           C
ATOM   2678  HA  CYX A 167      52.210  72.720  54.950  1.00  0.00           H
ATOM   2679  CB  CYX A 167      51.950  74.470  53.660  1.00  0.00           C
ATOM   2680  HB2 CYX A 167      51.130  74.080  53.060  1.00  0.00           H
ATOM   2681  HB3 CYX A 167      51.860  75.540  53.800  1.00  0.00           H
ATOM   2682  SG  CYX A 167      53.470  74.320  52.750  1.00  0.00           S
ATOM   2683  C   CYX A 167      53.080  74.370  55.920  1.00  0.00           C
ATOM   2684  O   CYX A 167      53.210  75.580  56.020  1.00  0.00           O
ATOM   2685  N   HIE A 168      53.800  73.510  56.620  1.00  0.00           N
ATOM   2686  H   HIE A 168      53.510  72.550  56.470  1.00  0.00           H
ATOM   2687  CA  HIE A 168      54.960  73.840  57.420  1.00  0.00           C
ATOM   2688  HA  HIE A 168      55.200  74.870  57.170  1.00  0.00           H
ATOM   2689  CB  HIE A 168      54.650  73.740  58.890  1.00  0.00           C
ATOM   2690  HB2 HIE A 168      54.470  72.700  59.150  1.00  0.00           H
ATOM   2691  HB3 HIE A 168      55.520  74.040  59.490  1.00  0.00           H
ATOM   2692  CG  HIE A 168      53.490  74.620  59.400  1.00  0.00           C
ATOM   2693  ND1 HIE A 168      53.430  76.030  59.320  1.00  0.00           N
ATOM   2694  CE1 HIE A 168      52.150  76.390  59.600  1.00  0.00           C
ATOM   2695  HE1 HIE A 168      51.670  77.360  59.660  1.00  0.00           H
ATOM   2696  NE2 HIE A 168      51.430  75.300  59.890  1.00  0.00           N
ATOM   2697  HE2 HIE A 168      50.420  75.280  59.880  1.00  0.00           H
ATOM   2698  CD2 HIE A 168      52.220  74.190  59.640  1.00  0.00           C
ATOM   2699  HD2 HIE A 168      51.940  73.170  59.410  1.00  0.00           H
ATOM   2700  C   HIE A 168      56.100  72.800  57.070  1.00  0.00           C
ATOM   2701  O   HIE A 168      55.980  71.900  56.220  1.00  0.00           O
ATOM   2702  N   PRO A 169      57.310  72.940  57.640  1.00  0.00           N
ATOM   2703  CD  PRO A 169      57.830  74.120  58.360  1.00  0.00           C
ATOM   2704  HD2 PRO A 169      57.610  74.010  59.420  1.00  0.00           H
ATOM   2705  HD3 PRO A 169      57.410  75.010  57.880  1.00  0.00           H
ATOM   2706  CG  PRO A 169      59.330  74.030  58.180  1.00  0.00           C
ATOM   2707  HG2 PRO A 169      59.750  74.570  59.030  1.00  0.00           H
ATOM   2708  HG3 PRO A 169      59.680  74.430  57.230  1.00  0.00           H
ATOM   2709  CB  PRO A 169      59.540  72.510  58.320  1.00  0.00           C
ATOM   2710  HB2 PRO A 169      59.560  72.240  59.370  1.00  0.00           H
ATOM   2711  HB3 PRO A 169      60.390  72.080  57.790  1.00  0.00           H
ATOM   2712  CA  PRO A 169      58.300  71.860  57.700  1.00  0.00           C
ATOM   2713  HA  PRO A 169      58.450  71.460  56.700  1.00  0.00           H
ATOM   2714  C   PRO A 169      57.780  70.810  58.650  1.00  0.00           C
ATOM   2715  O   PRO A 169      57.310  71.130  59.730  1.00  0.00           O
ATOM   2716  N   ILE A 170      57.990  69.520  58.310  1.00  0.00           N
ATOM   2717  H   ILE A 170      58.460  69.340  57.440  1.00  0.00           H
ATOM   2718  CA  ILE A 170      57.780  68.310  59.140  1.00  0.00           C
ATOM   2719  HA  ILE A 170      57.730  68.590  60.200  1.00  0.00           H
ATOM   2720  CB  ILE A 170      56.430  67.630  58.750  1.00  0.00           C
ATOM   2721  HB  ILE A 170      55.730  68.460  58.770  1.00  0.00           H
ATOM   2722  CG2 ILE A 170      56.270  66.930  57.440  1.00  0.00           C
ATOM   2723 HG21 ILE A 170      56.630  65.900  57.440  1.00  0.00           H
ATOM   2724 HG22 ILE A 170      55.260  66.940  57.030  1.00  0.00           H
ATOM   2725 HG23 ILE A 170      56.850  67.390  56.630  1.00  0.00           H
ATOM   2726  CG1 ILE A 170      56.010  66.520  59.790  1.00  0.00           C
ATOM   2727 HG12 ILE A 170      56.640  65.640  59.690  1.00  0.00           H
ATOM   2728 HG13 ILE A 170      56.130  66.930  60.790  1.00  0.00           H
ATOM   2729  CD1 ILE A 170      54.530  66.000  59.740  1.00  0.00           C
ATOM   2730 HD11 ILE A 170      54.420  65.410  58.820  1.00  0.00           H
ATOM   2731 HD12 ILE A 170      54.220  65.430  60.610  1.00  0.00           H
ATOM   2732 HD13 ILE A 170      53.810  66.820  59.750  1.00  0.00           H
ATOM   2733  C   ILE A 170      58.970  67.380  58.950  1.00  0.00           C
ATOM   2734  O   ILE A 170      59.510  67.210  57.830  1.00  0.00           O
ATOM   2735  N   GLU A 171      59.480  66.740  60.000  1.00  0.00           N
ATOM   2736  H   GLU A 171      59.360  67.230  60.870  1.00  0.00           H
ATOM   2737  CA  GLU A 171      60.510  65.640  59.900  1.00  0.00           C
ATOM   2738  HA  GLU A 171      61.420  66.110  59.510  1.00  0.00           H
ATOM   2739  CB  GLU A 171      61.120  65.120  61.190  1.00  0.00           C
ATOM   2740  HB2 GLU A 171      61.380  66.040  61.720  1.00  0.00           H
ATOM   2741  HB3 GLU A 171      60.370  64.570  61.770  1.00  0.00           H
ATOM   2742  CG  GLU A 171      62.330  64.200  61.120  1.00  0.00           C
ATOM   2743  HG2 GLU A 171      62.250  63.450  60.330  1.00  0.00           H
ATOM   2744  HG3 GLU A 171      63.130  64.840  60.760  1.00  0.00           H
ATOM   2745  CD  GLU A 171      62.700  63.640  62.460  1.00  0.00           C
ATOM   2746  OE1 GLU A 171      61.760  63.190  63.190  1.00  0.00           O
ATOM   2747  OE2 GLU A 171      63.870  63.670  62.860  1.00  0.00           O
ATOM   2748  C   GLU A 171      59.930  64.540  59.060  1.00  0.00           C
ATOM   2749  O   GLU A 171      58.870  64.070  59.350  1.00  0.00           O
ATOM   2750  N   THR A 172      60.700  64.060  58.080  1.00  0.00           N
ATOM   2751  H   THR A 172      61.640  64.420  58.070  1.00  0.00           H
ATOM   2752  CA  THR A 172      60.230  63.120  57.050  1.00  0.00           C
ATOM   2753  HA  THR A 172      59.330  62.590  57.360  1.00  0.00           H
ATOM   2754  CB  THR A 172      60.080  63.920  55.760  1.00  0.00           C
ATOM   2755  HB  THR A 172      61.080  64.270  55.510  1.00  0.00           H
ATOM   2756  CG2 THR A 172      59.460  63.150  54.610  1.00  0.00           C
ATOM   2757 HG21 THR A 172      59.360  63.830  53.760  1.00  0.00           H
ATOM   2758 HG22 THR A 172      60.140  62.320  54.410  1.00  0.00           H
ATOM   2759 HG23 THR A 172      58.440  62.880  54.860  1.00  0.00           H
ATOM   2760  OG1 THR A 172      59.170  65.010  55.850  1.00  0.00           O
ATOM   2761  HG1 THR A 172      59.480  65.650  56.500  1.00  0.00           H
ATOM   2762  C   THR A 172      61.340  62.170  56.830  1.00  0.00           C
ATOM   2763  O   THR A 172      62.520  62.570  56.700  1.00  0.00           O
ATOM   2764  N   LEU A 173      61.080  60.860  56.570  1.00  0.00           N
ATOM   2765  H   LEU A 173      60.120  60.580  56.490  1.00  0.00           H
ATOM   2766  CA  LEU A 173      62.100  59.800  56.250  1.00  0.00           C
ATOM   2767  HA  LEU A 173      63.070  59.990  56.700  1.00  0.00           H
ATOM   2768  CB  LEU A 173      61.660  58.390  56.780  1.00  0.00           C
ATOM   2769  HB2 LEU A 173      60.660  58.180  56.380  1.00  0.00           H
ATOM   2770  HB3 LEU A 173      62.400  57.640  56.500  1.00  0.00           H
ATOM   2771  CG  LEU A 173      61.530  58.350  58.280  1.00  0.00           C
ATOM   2772  HG  LEU A 173      60.740  59.020  58.620  1.00  0.00           H
ATOM   2773  CD1 LEU A 173      61.080  56.950  58.630  1.00  0.00           C
ATOM   2774 HD11 LEU A 173      61.970  56.340  58.520  1.00  0.00           H
ATOM   2775 HD12 LEU A 173      60.680  56.970  59.650  1.00  0.00           H
ATOM   2776 HD13 LEU A 173      60.330  56.700  57.880  1.00  0.00           H
ATOM   2777  CD2 LEU A 173      62.720  58.750  59.120  1.00  0.00           C
ATOM   2778 HD21 LEU A 173      62.300  58.710  60.130  1.00  0.00           H
ATOM   2779 HD22 LEU A 173      63.480  57.990  58.940  1.00  0.00           H
ATOM   2780 HD23 LEU A 173      63.140  59.730  58.920  1.00  0.00           H
ATOM   2781  C   LEU A 173      62.500  59.690  54.730  1.00  0.00           C
ATOM   2782  O   LEU A 173      61.980  58.880  53.930  1.00  0.00           O
ATOM   2783  N   VAL A 174      63.390  60.630  54.380  1.00  0.00           N
ATOM   2784  H   VAL A 174      63.550  61.360  55.060  1.00  0.00           H
ATOM   2785  CA  VAL A 174      63.750  60.860  52.930  1.00  0.00           C
ATOM   2786  HA  VAL A 174      62.810  60.840  52.370  1.00  0.00           H
ATOM   2787  CB  VAL A 174      64.250  62.300  52.860  1.00  0.00           C
ATOM   2788  HB  VAL A 174      65.150  62.340  53.480  1.00  0.00           H
ATOM   2789  CG1 VAL A 174      64.700  62.660  51.490  1.00  0.00           C
ATOM   2790 HG11 VAL A 174      63.900  62.650  50.750  1.00  0.00           H
ATOM   2791 HG12 VAL A 174      65.190  63.630  51.410  1.00  0.00           H
ATOM   2792 HG13 VAL A 174      65.390  61.890  51.170  1.00  0.00           H
ATOM   2793  CG2 VAL A 174      63.260  63.440  53.310  1.00  0.00           C
ATOM   2794 HG21 VAL A 174      63.600  64.460  53.170  1.00  0.00           H
ATOM   2795 HG22 VAL A 174      62.340  63.330  52.720  1.00  0.00           H
ATOM   2796 HG23 VAL A 174      63.060  63.380  54.380  1.00  0.00           H
ATOM   2797  C   VAL A 174      64.630  59.780  52.320  1.00  0.00           C
ATOM   2798  O   VAL A 174      65.800  59.620  52.650  1.00  0.00           O
ATOM   2799  N   ASP A 175      64.080  58.930  51.370  1.00  0.00           N
ATOM   2800  H   ASP A 175      63.180  59.230  51.030  1.00  0.00           H
ATOM   2801  CA  ASP A 175      64.790  57.900  50.580  1.00  0.00           C
ATOM   2802  HA  ASP A 175      65.280  57.160  51.210  1.00  0.00           H
ATOM   2803  CB  ASP A 175      63.690  57.190  49.740  1.00  0.00           C
ATOM   2804  HB2 ASP A 175      63.100  57.940  49.220  1.00  0.00           H
ATOM   2805  HB3 ASP A 175      64.210  56.470  49.100  1.00  0.00           H
ATOM   2806  CG  ASP A 175      62.880  56.190  50.540  1.00  0.00           C
ATOM   2807  OD1 ASP A 175      61.640  56.390  50.600  1.00  0.00           O
ATOM   2808  OD2 ASP A 175      63.450  55.260  51.140  1.00  0.00           O
ATOM   2809  C   ASP A 175      65.850  58.580  49.780  1.00  0.00           C
ATOM   2810  O   ASP A 175      65.500  59.180  48.770  1.00  0.00           O
ATOM   2811  N   ILE A 176      67.100  58.310  50.120  1.00  0.00           N
ATOM   2812  H   ILE A 176      67.320  57.750  50.930  1.00  0.00           H
ATOM   2813  CA  ILE A 176      68.230  58.760  49.390  1.00  0.00           C
ATOM   2814  HA  ILE A 176      68.120  59.840  49.480  1.00  0.00           H
ATOM   2815  CB  ILE A 176      69.540  58.360  50.040  1.00  0.00           C
ATOM   2816  HB  ILE A 176      69.630  57.270  49.960  1.00  0.00           H
ATOM   2817  CG2 ILE A 176      70.780  58.860  49.340  1.00  0.00           C
ATOM   2818 HG21 ILE A 176      70.770  58.550  48.290  1.00  0.00           H
ATOM   2819 HG22 ILE A 176      70.720  59.940  49.420  1.00  0.00           H
ATOM   2820 HG23 ILE A 176      71.720  58.450  49.710  1.00  0.00           H
ATOM   2821  CG1 ILE A 176      69.630  58.800  51.530  1.00  0.00           C
ATOM   2822 HG12 ILE A 176      69.770  59.880  51.630  1.00  0.00           H
ATOM   2823 HG13 ILE A 176      68.710  58.720  52.100  1.00  0.00           H
ATOM   2824  CD1 ILE A 176      70.690  58.050  52.330  1.00  0.00           C
ATOM   2825 HD11 ILE A 176      70.290  57.050  52.530  1.00  0.00           H
ATOM   2826 HD12 ILE A 176      71.570  57.930  51.700  1.00  0.00           H
ATOM   2827 HD13 ILE A 176      70.800  58.540  53.300  1.00  0.00           H
ATOM   2828  C   ILE A 176      68.220  58.510  47.870  1.00  0.00           C
ATOM   2829  O   ILE A 176      68.470  59.430  47.050  1.00  0.00           O
ATOM   2830  N   PHE A 177      67.850  57.230  47.480  1.00  0.00           N
ATOM   2831  H   PHE A 177      67.710  56.560  48.230  1.00  0.00           H
ATOM   2832  CA  PHE A 177      67.690  56.860  46.070  1.00  0.00           C
ATOM   2833  HA  PHE A 177      68.750  56.750  45.840  1.00  0.00           H
ATOM   2834  CB  PHE A 177      67.090  55.450  46.090  1.00  0.00           C
ATOM   2835  HB2 PHE A 177      67.700  54.830  46.740  1.00  0.00           H
ATOM   2836  HB3 PHE A 177      66.090  55.600  46.520  1.00  0.00           H
ATOM   2837  CG  PHE A 177      66.620  54.760  44.780  1.00  0.00           C
ATOM   2838  CD1 PHE A 177      65.290  54.880  44.390  1.00  0.00           C
ATOM   2839  HD1 PHE A 177      64.620  55.400  45.060  1.00  0.00           H
ATOM   2840  CE1 PHE A 177      64.940  54.270  43.170  1.00  0.00           C
ATOM   2841  HE1 PHE A 177      63.920  54.330  42.820  1.00  0.00           H
ATOM   2842  CZ  PHE A 177      65.900  53.650  42.290  1.00  0.00           C
ATOM   2843  HZ  PHE A 177      65.640  53.190  41.350  1.00  0.00           H
ATOM   2844  CE2 PHE A 177      67.200  53.510  42.740  1.00  0.00           C
ATOM   2845  HE2 PHE A 177      68.020  53.090  42.180  1.00  0.00           H
ATOM   2846  CD2 PHE A 177      67.580  54.110  43.950  1.00  0.00           C
ATOM   2847  HD2 PHE A 177      68.600  54.010  44.280  1.00  0.00           H
ATOM   2848  C   PHE A 177      66.840  57.840  45.280  1.00  0.00           C
ATOM   2849  O   PHE A 177      67.180  58.040  44.130  1.00  0.00           O
ATOM   2850  N   GLN A 178      65.840  58.470  45.840  1.00  0.00           N
ATOM   2851  H   GLN A 178      65.680  58.210  46.800  1.00  0.00           H
ATOM   2852  CA  GLN A 178      65.120  59.510  45.120  1.00  0.00           C
ATOM   2853  HA  GLN A 178      65.420  59.470  44.070  1.00  0.00           H
ATOM   2854  CB  GLN A 178      63.630  59.370  45.360  1.00  0.00           C
ATOM   2855  HB2 GLN A 178      63.480  59.500  46.430  1.00  0.00           H
ATOM   2856  HB3 GLN A 178      63.220  60.190  44.760  1.00  0.00           H
ATOM   2857  CG  GLN A 178      62.960  57.990  44.980  1.00  0.00           C
ATOM   2858  HG2 GLN A 178      63.620  57.560  44.220  1.00  0.00           H
ATOM   2859  HG3 GLN A 178      63.060  57.300  45.820  1.00  0.00           H
ATOM   2860  CD  GLN A 178      61.570  58.060  44.330  1.00  0.00           C
ATOM   2861  OE1 GLN A 178      61.370  57.550  43.250  1.00  0.00           O
ATOM   2862  NE2 GLN A 178      60.520  58.520  45.050  1.00  0.00           N
ATOM   2863 HE21 GLN A 178      59.600  58.200  44.780  1.00  0.00           H
ATOM   2864 HE22 GLN A 178      60.730  58.890  45.960  1.00  0.00           H
ATOM   2865  C   GLN A 178      65.420  60.920  45.620  1.00  0.00           C
ATOM   2866  O   GLN A 178      65.030  61.870  44.930  1.00  0.00           O
ATOM   2867  N   GLU A 179      66.190  61.150  46.690  1.00  0.00           N
ATOM   2868  H   GLU A 179      66.510  60.390  47.290  1.00  0.00           H
ATOM   2869  CA  GLU A 179      66.790  62.450  46.910  1.00  0.00           C
ATOM   2870  HA  GLU A 179      66.070  63.230  46.680  1.00  0.00           H
ATOM   2871  CB  GLU A 179      67.260  62.540  48.400  1.00  0.00           C
ATOM   2872  HB2 GLU A 179      66.460  62.240  49.080  1.00  0.00           H
ATOM   2873  HB3 GLU A 179      68.010  61.750  48.440  1.00  0.00           H
ATOM   2874  CG  GLU A 179      67.880  63.800  48.850  1.00  0.00           C
ATOM   2875  HG2 GLU A 179      68.540  63.680  49.700  1.00  0.00           H
ATOM   2876  HG3 GLU A 179      68.500  64.120  48.010  1.00  0.00           H
ATOM   2877  CD  GLU A 179      66.820  64.950  49.080  1.00  0.00           C
ATOM   2878  OE1 GLU A 179      67.320  66.080  49.320  1.00  0.00           O
ATOM   2879  OE2 GLU A 179      65.580  64.740  49.080  1.00  0.00           O
ATOM   2880  C   GLU A 179      67.940  62.700  45.890  1.00  0.00           C
ATOM   2881  O   GLU A 179      68.020  63.870  45.440  1.00  0.00           O
ATOM   2882  N   TYR A 180      68.760  61.710  45.570  1.00  0.00           N
ATOM   2883  H   TYR A 180      68.990  60.890  46.120  1.00  0.00           H
ATOM   2884  CA  TYR A 180      69.800  61.960  44.520  1.00  0.00           C
ATOM   2885  HA  TYR A 180      69.750  63.000  44.210  1.00  0.00           H
ATOM   2886  CB  TYR A 180      71.170  61.790  45.160  1.00  0.00           C
ATOM   2887  HB2 TYR A 180      71.320  60.760  45.470  1.00  0.00           H
ATOM   2888  HB3 TYR A 180      71.920  62.160  44.460  1.00  0.00           H
ATOM   2889  CG  TYR A 180      71.410  62.590  46.400  1.00  0.00           C
ATOM   2890  CD1 TYR A 180      71.890  62.010  47.600  1.00  0.00           C
ATOM   2891  HD1 TYR A 180      72.100  60.960  47.680  1.00  0.00           H
ATOM   2892  CE1 TYR A 180      71.990  62.810  48.740  1.00  0.00           C
ATOM   2893  HE1 TYR A 180      72.330  62.410  49.690  1.00  0.00           H
ATOM   2894  CZ  TYR A 180      71.560  64.180  48.770  1.00  0.00           C
ATOM   2895  OH  TYR A 180      71.490  64.890  49.940  1.00  0.00           O
ATOM   2896  HH  TYR A 180      71.850  64.560  50.760  1.00  0.00           H
ATOM   2897  CE2 TYR A 180      71.140  64.800  47.520  1.00  0.00           C
ATOM   2898  HE2 TYR A 180      70.790  65.810  47.390  1.00  0.00           H
ATOM   2899  CD2 TYR A 180      71.160  64.010  46.350  1.00  0.00           C
ATOM   2900  HD2 TYR A 180      70.810  64.480  45.440  1.00  0.00           H
ATOM   2901  C   TYR A 180      69.550  61.040  43.350  1.00  0.00           C
ATOM   2902  O   TYR A 180      70.170  59.960  43.180  1.00  0.00           O
ATOM   2903  N   PRO A 181      68.550  61.390  42.470  1.00  0.00           N
ATOM   2904  CD  PRO A 181      67.930  62.670  42.440  1.00  0.00           C
ATOM   2905  HD2 PRO A 181      68.650  63.480  42.510  1.00  0.00           H
ATOM   2906  HD3 PRO A 181      67.250  62.620  43.300  1.00  0.00           H
ATOM   2907  CG  PRO A 181      67.100  62.670  41.100  1.00  0.00           C
ATOM   2908  HG2 PRO A 181      67.790  63.090  40.370  1.00  0.00           H
ATOM   2909  HG3 PRO A 181      66.300  63.380  41.320  1.00  0.00           H
ATOM   2910  CB  PRO A 181      66.740  61.130  40.890  1.00  0.00           C
ATOM   2911  HB2 PRO A 181      66.690  60.900  39.820  1.00  0.00           H
ATOM   2912  HB3 PRO A 181      65.840  60.900  41.470  1.00  0.00           H
ATOM   2913  CA  PRO A 181      68.010  60.460  41.520  1.00  0.00           C
ATOM   2914  HA  PRO A 181      67.760  59.530  42.030  1.00  0.00           H
ATOM   2915  C   PRO A 181      69.050  60.110  40.390  1.00  0.00           C
ATOM   2916  O   PRO A 181      68.990  59.060  39.750  1.00  0.00           O
ATOM   2917  N   ASP A 182      70.050  61.010  40.170  1.00  0.00           N
ATOM   2918  H   ASP A 182      70.200  61.720  40.870  1.00  0.00           H
ATOM   2919  CA  ASP A 182      71.270  60.790  39.350  1.00  0.00           C
ATOM   2920  HA  ASP A 182      70.890  60.230  38.500  1.00  0.00           H
ATOM   2921  CB  ASP A 182      71.760  62.190  39.000  1.00  0.00           C
ATOM   2922  HB2 ASP A 182      72.600  62.130  38.310  1.00  0.00           H
ATOM   2923  HB3 ASP A 182      71.000  62.810  38.530  1.00  0.00           H
ATOM   2924  CG  ASP A 182      72.180  63.060  40.050  1.00  0.00           C
ATOM   2925  OD1 ASP A 182      71.480  63.220  41.060  1.00  0.00           O
ATOM   2926  OD2 ASP A 182      73.320  63.630  39.860  1.00  0.00           O
ATOM   2927  C   ASP A 182      72.370  59.910  39.940  1.00  0.00           C
ATOM   2928  O   ASP A 182      73.210  59.450  39.210  1.00  0.00           O
ATOM   2929  N   GLU A 183      72.470  59.670  41.230  1.00  0.00           N
ATOM   2930  H   GLU A 183      71.670  59.750  41.840  1.00  0.00           H
ATOM   2931  CA  GLU A 183      73.550  58.820  41.790  1.00  0.00           C
ATOM   2932  HA  GLU A 183      74.450  59.030  41.210  1.00  0.00           H
ATOM   2933  CB  GLU A 183      73.810  59.290  43.230  1.00  0.00           C
ATOM   2934  HB2 GLU A 183      72.840  59.480  43.700  1.00  0.00           H
ATOM   2935  HB3 GLU A 183      74.370  58.570  43.830  1.00  0.00           H
ATOM   2936  CG  GLU A 183      74.590  60.550  43.450  1.00  0.00           C
ATOM   2937  HG2 GLU A 183      74.080  61.400  42.990  1.00  0.00           H
ATOM   2938  HG3 GLU A 183      74.450  60.860  44.490  1.00  0.00           H
ATOM   2939  CD  GLU A 183      76.080  60.470  43.060  1.00  0.00           C
ATOM   2940  OE1 GLU A 183      76.470  59.530  42.310  1.00  0.00           O
ATOM   2941  OE2 GLU A 183      76.860  61.340  43.570  1.00  0.00           O
ATOM   2942  C   GLU A 183      73.240  57.350  41.770  1.00  0.00           C
ATOM   2943  O   GLU A 183      72.330  56.890  42.480  1.00  0.00           O
ATOM   2944  N   ILE A 184      73.940  56.620  40.910  1.00  0.00           N
ATOM   2945  H   ILE A 184      74.700  57.100  40.440  1.00  0.00           H
ATOM   2946  CA  ILE A 184      73.740  55.230  40.600  1.00  0.00           C
ATOM   2947  HA  ILE A 184      72.910  54.870  41.200  1.00  0.00           H
ATOM   2948  CB  ILE A 184      73.110  55.110  39.110  1.00  0.00           C
ATOM   2949  HB  ILE A 184      72.800  54.090  38.880  1.00  0.00           H
ATOM   2950  CG2 ILE A 184      71.920  56.020  38.930  1.00  0.00           C
ATOM   2951 HG21 ILE A 184      71.260  55.900  38.070  1.00  0.00           H
ATOM   2952 HG22 ILE A 184      71.220  55.930  39.760  1.00  0.00           H
ATOM   2953 HG23 ILE A 184      72.150  57.090  39.000  1.00  0.00           H
ATOM   2954  CG1 ILE A 184      74.240  55.330  38.050  1.00  0.00           C
ATOM   2955 HG12 ILE A 184      74.690  56.320  38.180  1.00  0.00           H
ATOM   2956 HG13 ILE A 184      75.020  54.580  38.070  1.00  0.00           H
ATOM   2957  CD1 ILE A 184      73.810  55.390  36.590  1.00  0.00           C
ATOM   2958 HD11 ILE A 184      73.270  54.440  36.520  1.00  0.00           H
ATOM   2959 HD12 ILE A 184      73.050  56.160  36.550  1.00  0.00           H
ATOM   2960 HD13 ILE A 184      74.620  55.560  35.880  1.00  0.00           H
ATOM   2961  C   ILE A 184      74.970  54.290  40.800  1.00  0.00           C
ATOM   2962  O   ILE A 184      74.770  53.060  40.560  1.00  0.00           O
ATOM   2963  N   GLU A 185      76.170  54.780  41.270  1.00  0.00           N
ATOM   2964  H   GLU A 185      76.320  55.760  41.410  1.00  0.00           H
ATOM   2965  CA  GLU A 185      77.310  53.880  41.520  1.00  0.00           C
ATOM   2966  HA  GLU A 185      77.580  53.160  40.750  1.00  0.00           H
ATOM   2967  CB  GLU A 185      78.540  54.820  41.540  1.00  0.00           C
ATOM   2968  HB2 GLU A 185      78.620  55.380  40.610  1.00  0.00           H
ATOM   2969  HB3 GLU A 185      78.460  55.430  42.440  1.00  0.00           H
ATOM   2970  CG  GLU A 185      79.940  54.120  41.700  1.00  0.00           C
ATOM   2971  HG2 GLU A 185      79.930  53.630  42.670  1.00  0.00           H
ATOM   2972  HG3 GLU A 185      80.010  53.430  40.860  1.00  0.00           H
ATOM   2973  CD  GLU A 185      81.240  54.940  41.590  1.00  0.00           C
ATOM   2974  OE1 GLU A 185      81.310  56.160  41.300  1.00  0.00           O
ATOM   2975  OE2 GLU A 185      82.260  54.260  41.660  1.00  0.00           O
ATOM   2976  C   GLU A 185      77.170  53.050  42.790  1.00  0.00           C
ATOM   2977  O   GLU A 185      77.640  51.900  42.660  1.00  0.00           O
ATOM   2978  N   TYR A 186      76.570  53.630  43.860  1.00  0.00           N
ATOM   2979  H   TYR A 186      76.250  54.580  43.730  1.00  0.00           H
ATOM   2980  CA  TYR A 186      76.540  53.000  45.170  1.00  0.00           C
ATOM   2981  HA  TYR A 186      77.030  52.030  45.140  1.00  0.00           H
ATOM   2982  CB  TYR A 186      77.230  53.940  46.210  1.00  0.00           C
ATOM   2983  HB2 TYR A 186      76.580  54.810  46.340  1.00  0.00           H
ATOM   2984  HB3 TYR A 186      77.320  53.370  47.130  1.00  0.00           H
ATOM   2985  CG  TYR A 186      78.610  54.290  45.810  1.00  0.00           C
ATOM   2986  CD1 TYR A 186      79.730  53.390  45.820  1.00  0.00           C
ATOM   2987  HD1 TYR A 186      79.550  52.370  46.120  1.00  0.00           H
ATOM   2988  CE1 TYR A 186      81.010  53.790  45.420  1.00  0.00           C
ATOM   2989  HE1 TYR A 186      81.790  53.050  45.330  1.00  0.00           H
ATOM   2990  CZ  TYR A 186      81.230  55.100  44.970  1.00  0.00           C
ATOM   2991  OH  TYR A 186      82.420  55.440  44.620  1.00  0.00           O
ATOM   2992  HH  TYR A 186      82.510  56.330  44.290  1.00  0.00           H
ATOM   2993  CE2 TYR A 186      80.160  56.000  44.910  1.00  0.00           C
ATOM   2994  HE2 TYR A 186      80.350  56.980  44.510  1.00  0.00           H
ATOM   2995  CD2 TYR A 186      78.910  55.580  45.320  1.00  0.00           C
ATOM   2996  HD2 TYR A 186      78.080  56.270  45.180  1.00  0.00           H
ATOM   2997  C   TYR A 186      75.150  52.660  45.770  1.00  0.00           C
ATOM   2998  O   TYR A 186      74.190  53.460  45.620  1.00  0.00           O
ATOM   2999  N   ILE A 187      75.020  51.580  46.560  1.00  0.00           N
ATOM   3000  H   ILE A 187      75.800  50.980  46.750  1.00  0.00           H
ATOM   3001  CA  ILE A 187      73.960  51.350  47.530  1.00  0.00           C
ATOM   3002  HA  ILE A 187      73.060  51.740  47.040  1.00  0.00           H
ATOM   3003  CB  ILE A 187      73.850  49.840  47.840  1.00  0.00           C
ATOM   3004  HB  ILE A 187      74.850  49.570  48.190  1.00  0.00           H
ATOM   3005  CG2 ILE A 187      72.860  49.570  48.950  1.00  0.00           C
ATOM   3006 HG21 ILE A 187      72.500  48.550  49.030  1.00  0.00           H
ATOM   3007 HG22 ILE A 187      73.390  49.920  49.840  1.00  0.00           H
ATOM   3008 HG23 ILE A 187      72.000  50.220  48.770  1.00  0.00           H
ATOM   3009  CG1 ILE A 187      73.590  48.990  46.600  1.00  0.00           C
ATOM   3010 HG12 ILE A 187      72.510  48.860  46.550  1.00  0.00           H
ATOM   3011 HG13 ILE A 187      73.850  49.480  45.660  1.00  0.00           H
ATOM   3012  CD1 ILE A 187      74.300  47.590  46.700  1.00  0.00           C
ATOM   3013 HD11 ILE A 187      73.970  46.970  47.530  1.00  0.00           H
ATOM   3014 HD12 ILE A 187      74.000  47.050  45.800  1.00  0.00           H
ATOM   3015 HD13 ILE A 187      75.380  47.640  46.620  1.00  0.00           H
ATOM   3016  C   ILE A 187      74.160  52.110  48.830  1.00  0.00           C
ATOM   3017  O   ILE A 187      75.200  51.900  49.470  1.00  0.00           O
ATOM   3018  N   PHE A 188      73.190  52.910  49.270  1.00  0.00           N
ATOM   3019  H   PHE A 188      72.350  52.880  48.710  1.00  0.00           H
ATOM   3020  CA  PHE A 188      73.260  53.730  50.490  1.00  0.00           C
ATOM   3021  HA  PHE A 188      74.290  54.090  50.540  1.00  0.00           H
ATOM   3022  CB  PHE A 188      72.400  54.990  50.370  1.00  0.00           C
ATOM   3023  HB2 PHE A 188      71.380  54.600  50.400  1.00  0.00           H
ATOM   3024  HB3 PHE A 188      72.540  55.590  51.270  1.00  0.00           H
ATOM   3025  CG  PHE A 188      72.660  55.740  49.040  1.00  0.00           C
ATOM   3026  CD1 PHE A 188      73.870  56.450  48.730  1.00  0.00           C
ATOM   3027  HD1 PHE A 188      74.660  56.430  49.460  1.00  0.00           H
ATOM   3028  CE1 PHE A 188      73.970  57.180  47.560  1.00  0.00           C
ATOM   3029  HE1 PHE A 188      74.830  57.770  47.280  1.00  0.00           H
ATOM   3030  CZ  PHE A 188      72.880  57.300  46.680  1.00  0.00           C
ATOM   3031  HZ  PHE A 188      72.880  57.950  45.820  1.00  0.00           H
ATOM   3032  CE2 PHE A 188      71.690  56.540  46.940  1.00  0.00           C
ATOM   3033  HE2 PHE A 188      70.840  56.670  46.300  1.00  0.00           H
ATOM   3034  CD2 PHE A 188      71.590  55.770  48.120  1.00  0.00           C
ATOM   3035  HD2 PHE A 188      70.660  55.310  48.400  1.00  0.00           H
ATOM   3036  C   PHE A 188      72.900  53.020  51.820  1.00  0.00           C
ATOM   3037  O   PHE A 188      71.950  52.250  51.810  1.00  0.00           O
ATOM   3038  N   LYS A 189      73.620  53.230  52.920  1.00  0.00           N
ATOM   3039  H   LYS A 189      74.430  53.830  52.870  1.00  0.00           H
ATOM   3040  CA  LYS A 189      73.450  52.720  54.310  1.00  0.00           C
ATOM   3041  HA  LYS A 189      72.450  52.280  54.380  1.00  0.00           H
ATOM   3042  CB  LYS A 189      74.330  51.460  54.440  1.00  0.00           C
ATOM   3043  HB2 LYS A 189      74.030  50.800  53.630  1.00  0.00           H
ATOM   3044  HB3 LYS A 189      75.370  51.710  54.220  1.00  0.00           H
ATOM   3045  CG  LYS A 189      73.970  50.630  55.750  1.00  0.00           C
ATOM   3046  HG2 LYS A 189      74.200  51.230  56.630  1.00  0.00           H
ATOM   3047  HG3 LYS A 189      72.940  50.280  55.840  1.00  0.00           H
ATOM   3048  CD  LYS A 189      74.950  49.420  55.860  1.00  0.00           C
ATOM   3049  HD2 LYS A 189      74.860  48.790  54.980  1.00  0.00           H
ATOM   3050  HD3 LYS A 189      75.930  49.870  55.710  1.00  0.00           H
ATOM   3051  CE  LYS A 189      74.740  48.580  57.140  1.00  0.00           C
ATOM   3052  HE2 LYS A 189      75.010  49.290  57.920  1.00  0.00           H
ATOM   3053  HE3 LYS A 189      73.710  48.300  57.370  1.00  0.00           H
ATOM   3054  NZ  LYS A 189      75.620  47.360  57.320  1.00  0.00           N
ATOM   3055  HZ1 LYS A 189      76.600  47.520  57.110  1.00  0.00           H
ATOM   3056  HZ2 LYS A 189      75.600  47.080  58.290  1.00  0.00           H
ATOM   3057  HZ3 LYS A 189      75.330  46.590  56.740  1.00  0.00           H
ATOM   3058  C   LYS A 189      73.680  53.770  55.420  1.00  0.00           C
ATOM   3059  O   LYS A 189      74.840  54.200  55.590  1.00  0.00           O
ATOM   3060  N   PRO A 190      72.650  54.200  56.210  1.00  0.00           N
ATOM   3061  CD  PRO A 190      72.790  55.230  57.220  1.00  0.00           C
ATOM   3062  HD2 PRO A 190      73.390  56.050  56.850  1.00  0.00           H
ATOM   3063  HD3 PRO A 190      73.230  54.830  58.140  1.00  0.00           H
ATOM   3064  CG  PRO A 190      71.350  55.720  57.460  1.00  0.00           C
ATOM   3065  HG2 PRO A 190      71.340  56.600  56.820  1.00  0.00           H
ATOM   3066  HG3 PRO A 190      71.260  55.980  58.510  1.00  0.00           H
ATOM   3067  CB  PRO A 190      70.360  54.640  56.980  1.00  0.00           C
ATOM   3068  HB2 PRO A 190      69.410  55.020  56.600  1.00  0.00           H
ATOM   3069  HB3 PRO A 190      70.110  54.040  57.860  1.00  0.00           H
ATOM   3070  CA  PRO A 190      71.240  53.990  55.910  1.00  0.00           C
ATOM   3071  HA  PRO A 190      71.060  52.920  55.990  1.00  0.00           H
ATOM   3072  C   PRO A 190      70.760  54.490  54.550  1.00  0.00           C
ATOM   3073  O   PRO A 190      71.290  55.460  53.980  1.00  0.00           O
ATOM   3074  N   SER A 191      69.790  53.830  53.920  1.00  0.00           N
ATOM   3075  H   SER A 191      69.400  53.000  54.320  1.00  0.00           H
ATOM   3076  CA  SER A 191      69.180  54.210  52.630  1.00  0.00           C
ATOM   3077  HA  SER A 191      69.920  54.520  51.890  1.00  0.00           H
ATOM   3078  CB  SER A 191      68.450  53.000  52.180  1.00  0.00           C
ATOM   3079  HB2 SER A 191      68.160  53.120  51.140  1.00  0.00           H
ATOM   3080  HB3 SER A 191      69.120  52.140  52.300  1.00  0.00           H
ATOM   3081  OG  SER A 191      67.340  52.660  52.970  1.00  0.00           O
ATOM   3082  HG  SER A 191      66.570  52.850  52.430  1.00  0.00           H
ATOM   3083  C   SER A 191      68.200  55.460  52.650  1.00  0.00           C
ATOM   3084  O   SER A 191      67.710  55.920  51.630  1.00  0.00           O
ATOM   3085  N   CYX A 192      67.790  55.830  53.880  1.00  0.00           N
ATOM   3086  H   CYX A 192      68.070  55.180  54.600  1.00  0.00           H
ATOM   3087  CA  CYX A 192      66.860  56.880  54.200  1.00  0.00           C
ATOM   3088  HA  CYX A 192      66.800  57.480  53.290  1.00  0.00           H
ATOM   3089  CB  CYX A 192      65.480  56.350  54.440  1.00  0.00           C
ATOM   3090  HB2 CYX A 192      64.880  57.260  54.340  1.00  0.00           H
ATOM   3091  HB3 CYX A 192      65.090  55.690  53.670  1.00  0.00           H
ATOM   3092  SG  CYX A 192      65.150  55.500  56.020  1.00  0.00           S
ATOM   3093  C   CYX A 192      67.420  57.680  55.420  1.00  0.00           C
ATOM   3094  O   CYX A 192      68.080  57.140  56.290  1.00  0.00           O
ATOM   3095  N   VAL A 193      67.110  58.960  55.560  1.00  0.00           N
ATOM   3096  H   VAL A 193      66.450  59.360  54.900  1.00  0.00           H
ATOM   3097  CA  VAL A 193      67.570  59.800  56.720  1.00  0.00           C
ATOM   3098  HA  VAL A 193      67.900  59.240  57.600  1.00  0.00           H
ATOM   3099  CB  VAL A 193      68.770  60.710  56.280  1.00  0.00           C
ATOM   3100  HB  VAL A 193      68.500  61.420  55.500  1.00  0.00           H
ATOM   3101  CG1 VAL A 193      69.340  61.590  57.390  1.00  0.00           C
ATOM   3102 HG11 VAL A 193      70.340  61.940  57.150  1.00  0.00           H
ATOM   3103 HG12 VAL A 193      68.830  62.520  57.650  1.00  0.00           H
ATOM   3104 HG13 VAL A 193      69.480  60.910  58.230  1.00  0.00           H
ATOM   3105  CG2 VAL A 193      69.870  59.850  55.680  1.00  0.00           C
ATOM   3106 HG21 VAL A 193      69.480  59.310  54.820  1.00  0.00           H
ATOM   3107 HG22 VAL A 193      70.580  60.620  55.410  1.00  0.00           H
ATOM   3108 HG23 VAL A 193      70.240  59.120  56.400  1.00  0.00           H
ATOM   3109  C   VAL A 193      66.480  60.740  57.190  1.00  0.00           C
ATOM   3110  O   VAL A 193      65.710  61.270  56.390  1.00  0.00           O
ATOM   3111  N   PRO A 194      66.250  61.010  58.530  1.00  0.00           N
ATOM   3112  CD  PRO A 194      66.860  60.310  59.660  1.00  0.00           C
ATOM   3113  HD2 PRO A 194      67.940  60.160  59.640  1.00  0.00           H
ATOM   3114  HD3 PRO A 194      66.370  59.340  59.700  1.00  0.00           H
ATOM   3115  CG  PRO A 194      66.480  61.190  60.840  1.00  0.00           C
ATOM   3116  HG2 PRO A 194      67.280  61.930  60.960  1.00  0.00           H
ATOM   3117  HG3 PRO A 194      66.320  60.550  61.710  1.00  0.00           H
ATOM   3118  CB  PRO A 194      65.160  61.860  60.440  1.00  0.00           C
ATOM   3119  HB2 PRO A 194      65.080  62.840  60.920  1.00  0.00           H
ATOM   3120  HB3 PRO A 194      64.380  61.170  60.770  1.00  0.00           H
ATOM   3121  CA  PRO A 194      65.230  62.000  58.920  1.00  0.00           C
ATOM   3122  HA  PRO A 194      64.250  61.820  58.480  1.00  0.00           H
ATOM   3123  C   PRO A 194      65.740  63.390  58.640  1.00  0.00           C
ATOM   3124  O   PRO A 194      66.840  63.800  59.010  1.00  0.00           O
ATOM   3125  N   LEU A 195      64.910  64.130  57.870  1.00  0.00           N
ATOM   3126  H   LEU A 195      64.050  63.750  57.490  1.00  0.00           H
ATOM   3127  CA  LEU A 195      65.180  65.520  57.530  1.00  0.00           C
ATOM   3128  HA  LEU A 195      65.980  65.760  58.240  1.00  0.00           H
ATOM   3129  CB  LEU A 195      65.670  65.680  56.140  1.00  0.00           C
ATOM   3130  HB2 LEU A 195      64.900  65.380  55.430  1.00  0.00           H
ATOM   3131  HB3 LEU A 195      66.110  66.650  55.930  1.00  0.00           H
ATOM   3132  CG  LEU A 195      66.810  64.630  55.760  1.00  0.00           C
ATOM   3133  HG  LEU A 195      66.700  63.610  56.140  1.00  0.00           H
ATOM   3134  CD1 LEU A 195      67.060  64.630  54.250  1.00  0.00           C
ATOM   3135 HD11 LEU A 195      66.090  64.350  53.850  1.00  0.00           H
ATOM   3136 HD12 LEU A 195      67.440  65.570  53.850  1.00  0.00           H
ATOM   3137 HD13 LEU A 195      67.760  63.850  53.940  1.00  0.00           H
ATOM   3138  CD2 LEU A 195      68.090  65.290  56.430  1.00  0.00           C
ATOM   3139 HD21 LEU A 195      68.370  66.170  55.840  1.00  0.00           H
ATOM   3140 HD22 LEU A 195      68.000  65.550  57.480  1.00  0.00           H
ATOM   3141 HD23 LEU A 195      68.920  64.590  56.340  1.00  0.00           H
ATOM   3142  C   LEU A 195      63.900  66.320  57.710  1.00  0.00           C
ATOM   3143  O   LEU A 195      62.810  65.790  57.420  1.00  0.00           O
ATOM   3144  N   MET A 196      64.000  67.600  57.990  1.00  0.00           N
ATOM   3145  H   MET A 196      64.940  67.770  58.310  1.00  0.00           H
ATOM   3146  CA  MET A 196      62.940  68.570  58.290  1.00  0.00           C
ATOM   3147  HA  MET A 196      62.030  68.060  58.600  1.00  0.00           H
ATOM   3148  CB  MET A 196      63.440  69.500  59.340  1.00  0.00           C
ATOM   3149  HB2 MET A 196      63.900  68.880  60.110  1.00  0.00           H
ATOM   3150  HB3 MET A 196      64.240  70.080  58.870  1.00  0.00           H
ATOM   3151  CG  MET A 196      62.320  70.450  59.980  1.00  0.00           C
ATOM   3152  HG2 MET A 196      62.770  71.150  60.680  1.00  0.00           H
ATOM   3153  HG3 MET A 196      61.970  71.140  59.230  1.00  0.00           H
ATOM   3154  SD  MET A 196      61.020  69.710  60.870  1.00  0.00           S
ATOM   3155  CE  MET A 196      61.950  68.990  62.200  1.00  0.00           C
ATOM   3156  HE1 MET A 196      62.420  69.770  62.790  1.00  0.00           H
ATOM   3157  HE2 MET A 196      61.330  68.400  62.880  1.00  0.00           H
ATOM   3158  HE3 MET A 196      62.610  68.240  61.760  1.00  0.00           H
ATOM   3159  C   MET A 196      62.560  69.250  56.930  1.00  0.00           C
ATOM   3160  O   MET A 196      63.400  69.910  56.340  1.00  0.00           O
ATOM   3161  N   ARG A 197      61.400  68.830  56.340  1.00  0.00           N
ATOM   3162  H   ARG A 197      60.820  68.270  56.950  1.00  0.00           H
ATOM   3163  CA  ARG A 197      61.010  69.200  54.990  1.00  0.00           C
ATOM   3164  HA  ARG A 197      61.580  70.030  54.570  1.00  0.00           H
ATOM   3165  CB  ARG A 197      61.220  67.880  54.170  1.00  0.00           C
ATOM   3166  HB2 ARG A 197      60.650  67.090  54.650  1.00  0.00           H
ATOM   3167  HB3 ARG A 197      60.740  68.070  53.210  1.00  0.00           H
ATOM   3168  CG  ARG A 197      62.630  67.600  53.690  1.00  0.00           C
ATOM   3169  HG2 ARG A 197      63.300  67.670  54.550  1.00  0.00           H
ATOM   3170  HG3 ARG A 197      62.580  66.590  53.280  1.00  0.00           H
ATOM   3171  CD  ARG A 197      63.260  68.550  52.650  1.00  0.00           C
ATOM   3172  HD2 ARG A 197      62.660  68.600  51.740  1.00  0.00           H
ATOM   3173  HD3 ARG A 197      63.170  69.580  53.000  1.00  0.00           H
ATOM   3174  NE  ARG A 197      64.650  68.260  52.320  1.00  0.00           N
ATOM   3175  HE  ARG A 197      65.380  68.890  52.610  1.00  0.00           H
ATOM   3176  CZ  ARG A 197      65.120  67.200  51.650  1.00  0.00           C
ATOM   3177  NH1 ARG A 197      64.390  66.300  51.070  1.00  0.00           N
ATOM   3178 HH11 ARG A 197      63.390  66.440  50.990  1.00  0.00           H
ATOM   3179 HH12 ARG A 197      64.790  65.580  50.490  1.00  0.00           H
ATOM   3180  NH2 ARG A 197      66.400  66.960  51.650  1.00  0.00           N
ATOM   3181 HH21 ARG A 197      67.060  67.570  52.110  1.00  0.00           H
ATOM   3182 HH22 ARG A 197      66.800  66.440  50.880  1.00  0.00           H
ATOM   3183  C   ARG A 197      59.560  69.630  54.830  1.00  0.00           C
ATOM   3184  O   ARG A 197      58.690  69.110  55.620  1.00  0.00           O
ATOM   3185  N   CYX A 198      59.310  70.480  53.800  1.00  0.00           N
ATOM   3186  H   CYX A 198      60.030  70.980  53.300  1.00  0.00           H
ATOM   3187  CA  CYX A 198      57.910  70.950  53.560  1.00  0.00           C
ATOM   3188  HA  CYX A 198      57.550  71.470  54.450  1.00  0.00           H
ATOM   3189  CB  CYX A 198      57.890  71.810  52.300  1.00  0.00           C
ATOM   3190  HB2 CYX A 198      58.580  72.650  52.270  1.00  0.00           H
ATOM   3191  HB3 CYX A 198      58.250  71.260  51.430  1.00  0.00           H
ATOM   3192  SG  CYX A 198      56.310  72.310  51.760  1.00  0.00           S
ATOM   3193  C   CYX A 198      56.940  69.710  53.450  1.00  0.00           C
ATOM   3194  O   CYX A 198      57.160  68.850  52.630  1.00  0.00           O
ATOM   3195  N   GLY A 199      55.820  69.850  54.140  1.00  0.00           N
ATOM   3196  H   GLY A 199      55.800  70.630  54.790  1.00  0.00           H
ATOM   3197  CA  GLY A 199      54.690  68.940  54.050  1.00  0.00           C
ATOM   3198  HA2 GLY A 199      54.570  68.810  52.980  1.00  0.00           H
ATOM   3199  HA3 GLY A 199      54.860  67.970  54.500  1.00  0.00           H
ATOM   3200  C   GLY A 199      53.420  69.640  54.570  1.00  0.00           C
ATOM   3201  O   GLY A 199      53.500  70.700  55.220  1.00  0.00           O
ATOM   3202  N   GLY A 200      52.230  69.130  54.180  1.00  0.00           N
ATOM   3203  H   GLY A 200      52.140  68.270  53.640  1.00  0.00           H
ATOM   3204  CA  GLY A 200      50.940  69.690  54.600  1.00  0.00           C
ATOM   3205  HA2 GLY A 200      50.740  69.800  55.670  1.00  0.00           H
ATOM   3206  HA3 GLY A 200      51.000  70.740  54.300  1.00  0.00           H
ATOM   3207  C   GLY A 200      49.790  69.000  53.940  1.00  0.00           C
ATOM   3208  O   GLY A 200      49.840  67.890  53.380  1.00  0.00           O
ATOM   3209  N   CYX A 201      48.570  69.550  54.150  1.00  0.00           N
ATOM   3210  H   CYX A 201      48.550  70.300  54.820  1.00  0.00           H
ATOM   3211  CA  CYX A 201      47.440  69.350  53.250  1.00  0.00           C
ATOM   3212  HA  CYX A 201      47.870  69.250  52.260  1.00  0.00           H
ATOM   3213  CB  CYX A 201      46.520  68.250  53.760  1.00  0.00           C
ATOM   3214  HB2 CYX A 201      45.680  68.170  53.070  1.00  0.00           H
ATOM   3215  HB3 CYX A 201      47.030  67.290  53.740  1.00  0.00           H
ATOM   3216  SG  CYX A 201      45.880  68.470  55.440  1.00  0.00           S
ATOM   3217  C   CYX A 201      46.720  70.740  53.090  1.00  0.00           C
ATOM   3218  O   CYX A 201      46.330  71.420  54.060  1.00  0.00           O
ATOM   3219  N   CYX A 202      46.550  71.200  51.880  1.00  0.00           N
ATOM   3220  H   CYX A 202      46.760  70.570  51.120  1.00  0.00           H
ATOM   3221  CA  CYX A 202      46.070  72.510  51.530  1.00  0.00           C
ATOM   3222  HA  CYX A 202      46.410  73.220  52.280  1.00  0.00           H
ATOM   3223  CB  CYX A 202      46.600  72.710  50.090  1.00  0.00           C
ATOM   3224  HB2 CYX A 202      46.150  71.970  49.430  1.00  0.00           H
ATOM   3225  HB3 CYX A 202      46.300  73.650  49.640  1.00  0.00           H
ATOM   3226  SG  CYX A 202      48.380  72.550  50.150  1.00  0.00           S
ATOM   3227  C   CYX A 202      44.550  72.560  51.510  1.00  0.00           C
ATOM   3228  O   CYX A 202      43.960  73.630  51.540  1.00  0.00           O
ATOM   3229  N   ASN A 203      43.870  71.440  51.270  1.00  0.00           N
ATOM   3230  H   ASN A 203      44.350  70.600  50.970  1.00  0.00           H
ATOM   3231  CA  ASN A 203      42.400  71.330  51.260  1.00  0.00           C
ATOM   3232  HA  ASN A 203      42.290  70.260  51.110  1.00  0.00           H
ATOM   3233  CB  ASN A 203      41.640  71.820  52.560  1.00  0.00           C
ATOM   3234  HB2 ASN A 203      41.720  72.900  52.640  1.00  0.00           H
ATOM   3235  HB3 ASN A 203      40.620  71.450  52.500  1.00  0.00           H
ATOM   3236  CG  ASN A 203      42.320  71.290  53.790  1.00  0.00           C
ATOM   3237  OD1 ASN A 203      42.540  70.100  53.970  1.00  0.00           O
ATOM   3238  ND2 ASN A 203      42.530  72.070  54.790  1.00  0.00           N
ATOM   3239 HD21 ASN A 203      43.270  71.810  55.430  1.00  0.00           H
ATOM   3240 HD22 ASN A 203      42.330  73.060  54.720  1.00  0.00           H
ATOM   3241  C   ASN A 203      41.750  72.010  50.010  1.00  0.00           C
ATOM   3242  O   ASN A 203      40.610  72.470  50.020  1.00  0.00           O
ATOM   3243  N   ASP A 204      42.450  71.950  48.870  1.00  0.00           N
ATOM   3244  H   ASP A 204      43.290  71.390  48.890  1.00  0.00           H
ATOM   3245  CA  ASP A 204      41.960  72.210  47.510  1.00  0.00           C
ATOM   3246  HA  ASP A 204      40.970  71.810  47.300  1.00  0.00           H
ATOM   3247  CB  ASP A 204      41.910  73.780  47.400  1.00  0.00           C
ATOM   3248  HB2 ASP A 204      41.080  74.080  48.040  1.00  0.00           H
ATOM   3249  HB3 ASP A 204      42.850  74.200  47.770  1.00  0.00           H
ATOM   3250  CG  ASP A 204      41.650  74.370  46.060  1.00  0.00           C
ATOM   3251  OD1 ASP A 204      41.740  75.610  45.860  1.00  0.00           O
ATOM   3252  OD2 ASP A 204      40.990  73.660  45.250  1.00  0.00           O
ATOM   3253  C   ASP A 204      43.050  71.740  46.490  1.00  0.00           C
ATOM   3254  O   ASP A 204      44.230  72.050  46.550  1.00  0.00           O
ATOM   3255  N   GLU A 205      42.640  70.990  45.480  1.00  0.00           N
ATOM   3256  H   GLU A 205      41.660  70.790  45.390  1.00  0.00           H
ATOM   3257  CA  GLU A 205      43.490  70.730  44.340  1.00  0.00           C
ATOM   3258  HA  GLU A 205      44.370  70.250  44.770  1.00  0.00           H
ATOM   3259  CB  GLU A 205      42.730  69.790  43.340  1.00  0.00           C
ATOM   3260  HB2 GLU A 205      41.680  69.740  43.640  1.00  0.00           H
ATOM   3261  HB3 GLU A 205      42.610  70.220  42.340  1.00  0.00           H
ATOM   3262  CG  GLU A 205      43.350  68.350  43.080  1.00  0.00           C
ATOM   3263  HG2 GLU A 205      43.210  67.760  43.990  1.00  0.00           H
ATOM   3264  HG3 GLU A 205      42.860  67.870  42.240  1.00  0.00           H
ATOM   3265  CD  GLU A 205      44.800  68.240  42.610  1.00  0.00           C
ATOM   3266  OE1 GLU A 205      45.570  67.940  43.560  1.00  0.00           O
ATOM   3267  OE2 GLU A 205      45.240  68.290  41.420  1.00  0.00           O
ATOM   3268  C   GLU A 205      43.950  71.920  43.520  1.00  0.00           C
ATOM   3269  O   GLU A 205      44.710  71.790  42.550  1.00  0.00           O
ATOM   3270  N   GLY A 206      43.470  73.120  43.800  1.00  0.00           N
ATOM   3271  H   GLY A 206      42.800  73.190  44.550  1.00  0.00           H
ATOM   3272  CA  GLY A 206      43.930  74.430  43.260  1.00  0.00           C
ATOM   3273  HA2 GLY A 206      44.120  74.330  42.190  1.00  0.00           H
ATOM   3274  HA3 GLY A 206      43.190  75.200  43.450  1.00  0.00           H
ATOM   3275  C   GLY A 206      45.320  74.800  43.850  1.00  0.00           C
ATOM   3276  O   GLY A 206      45.850  75.850  43.400  1.00  0.00           O
ATOM   3277  N   LEU A 207      45.730  74.200  44.920  1.00  0.00           N
ATOM   3278  H   LEU A 207      45.370  73.280  45.090  1.00  0.00           H
ATOM   3279  CA  LEU A 207      46.850  74.650  45.840  1.00  0.00           C
ATOM   3280  HA  LEU A 207      47.470  75.340  45.280  1.00  0.00           H
ATOM   3281  CB  LEU A 207      46.310  75.360  47.100  1.00  0.00           C
ATOM   3282  HB2 LEU A 207      45.710  74.690  47.710  1.00  0.00           H
ATOM   3283  HB3 LEU A 207      47.120  75.660  47.770  1.00  0.00           H
ATOM   3284  CG  LEU A 207      45.440  76.620  46.800  1.00  0.00           C
ATOM   3285  HG  LEU A 207      44.720  76.380  46.020  1.00  0.00           H
ATOM   3286  CD1 LEU A 207      44.720  77.000  48.110  1.00  0.00           C
ATOM   3287 HD11 LEU A 207      45.320  77.600  48.790  1.00  0.00           H
ATOM   3288 HD12 LEU A 207      43.830  77.590  47.870  1.00  0.00           H
ATOM   3289 HD13 LEU A 207      44.370  76.110  48.630  1.00  0.00           H
ATOM   3290  CD2 LEU A 207      46.260  77.800  46.270  1.00  0.00           C
ATOM   3291 HD21 LEU A 207      45.590  78.650  46.400  1.00  0.00           H
ATOM   3292 HD22 LEU A 207      47.120  78.070  46.880  1.00  0.00           H
ATOM   3293 HD23 LEU A 207      46.600  77.650  45.240  1.00  0.00           H
ATOM   3294  C   LEU A 207      47.770  73.420  46.130  1.00  0.00           C
ATOM   3295  O   LEU A 207      47.330  72.230  46.020  1.00  0.00           O
ATOM   3296  N   GLU A 208      48.990  73.660  46.530  1.00  0.00           N
ATOM   3297  H   GLU A 208      49.340  74.610  46.490  1.00  0.00           H
ATOM   3298  CA  GLU A 208      50.090  72.720  46.770  1.00  0.00           C
ATOM   3299  HA  GLU A 208      49.730  71.780  47.200  1.00  0.00           H
ATOM   3300  CB  GLU A 208      50.730  72.230  45.490  1.00  0.00           C
ATOM   3301  HB2 GLU A 208      51.290  71.360  45.820  1.00  0.00           H
ATOM   3302  HB3 GLU A 208      49.970  71.800  44.840  1.00  0.00           H
ATOM   3303  CG  GLU A 208      51.770  73.170  44.830  1.00  0.00           C
ATOM   3304  HG2 GLU A 208      51.340  74.150  44.630  1.00  0.00           H
ATOM   3305  HG3 GLU A 208      52.510  73.320  45.620  1.00  0.00           H
ATOM   3306  CD  GLU A 208      52.540  72.530  43.650  1.00  0.00           C
ATOM   3307  OE1 GLU A 208      53.620  73.110  43.310  1.00  0.00           O
ATOM   3308  OE2 GLU A 208      52.020  71.600  43.000  1.00  0.00           O
ATOM   3309  C   GLU A 208      51.130  73.230  47.770  1.00  0.00           C
ATOM   3310  O   GLU A 208      51.260  74.460  47.940  1.00  0.00           O
ATOM   3311  N   CYX A 209      51.710  72.430  48.670  1.00  0.00           N
ATOM   3312  H   CYX A 209      51.690  71.430  48.520  1.00  0.00           H
ATOM   3313  CA  CYX A 209      52.680  72.880  49.570  1.00  0.00           C
ATOM   3314  HA  CYX A 209      52.350  73.820  50.020  1.00  0.00           H
ATOM   3315  CB  CYX A 209      52.710  71.780  50.640  1.00  0.00           C
ATOM   3316  HB2 CYX A 209      53.020  70.860  50.160  1.00  0.00           H
ATOM   3317  HB3 CYX A 209      53.500  71.970  51.370  1.00  0.00           H
ATOM   3318  SG  CYX A 209      51.260  71.590  51.710  1.00  0.00           S
ATOM   3319  C   CYX A 209      54.080  73.160  49.090  1.00  0.00           C
ATOM   3320  O   CYX A 209      54.540  72.430  48.200  1.00  0.00           O
ATOM   3321  N   VAL A 210      54.810  74.190  49.450  1.00  0.00           N
ATOM   3322  H   VAL A 210      54.290  74.890  49.970  1.00  0.00           H
ATOM   3323  CA  VAL A 210      56.150  74.660  48.800  1.00  0.00           C
ATOM   3324  HA  VAL A 210      56.750  73.780  48.600  1.00  0.00           H
ATOM   3325  CB  VAL A 210      56.000  75.450  47.490  1.00  0.00           C
ATOM   3326  HB  VAL A 210      57.030  75.740  47.260  1.00  0.00           H
ATOM   3327  CG1 VAL A 210      55.610  74.540  46.300  1.00  0.00           C
ATOM   3328 HG11 VAL A 210      55.780  75.080  45.370  1.00  0.00           H
ATOM   3329 HG12 VAL A 210      56.170  73.610  46.360  1.00  0.00           H
ATOM   3330 HG13 VAL A 210      54.550  74.280  46.380  1.00  0.00           H
ATOM   3331  CG2 VAL A 210      55.070  76.680  47.520  1.00  0.00           C
ATOM   3332 HG21 VAL A 210      55.330  77.280  48.400  1.00  0.00           H
ATOM   3333 HG22 VAL A 210      55.210  77.300  46.640  1.00  0.00           H
ATOM   3334 HG23 VAL A 210      54.040  76.380  47.690  1.00  0.00           H
ATOM   3335  C   VAL A 210      57.010  75.480  49.750  1.00  0.00           C
ATOM   3336  O   VAL A 210      56.500  76.360  50.370  1.00  0.00           O
ATOM   3337  N   PRO A 211      58.340  75.240  49.910  1.00  0.00           N
ATOM   3338  CD  PRO A 211      59.060  74.340  49.160  1.00  0.00           C
ATOM   3339  HD2 PRO A 211      58.920  74.570  48.110  1.00  0.00           H
ATOM   3340  HD3 PRO A 211      58.790  73.310  49.390  1.00  0.00           H
ATOM   3341  CG  PRO A 211      60.550  74.450  49.500  1.00  0.00           C
ATOM   3342  HG2 PRO A 211      61.000  75.060  48.710  1.00  0.00           H
ATOM   3343  HG3 PRO A 211      61.070  73.500  49.600  1.00  0.00           H
ATOM   3344  CB  PRO A 211      60.530  75.150  50.910  1.00  0.00           C
ATOM   3345  HB2 PRO A 211      61.480  75.680  51.000  1.00  0.00           H
ATOM   3346  HB3 PRO A 211      60.600  74.440  51.740  1.00  0.00           H
ATOM   3347  CA  PRO A 211      59.190  75.900  50.950  1.00  0.00           C
ATOM   3348  HA  PRO A 211      58.710  75.730  51.910  1.00  0.00           H
ATOM   3349  C   PRO A 211      59.350  77.410  50.690  1.00  0.00           C
ATOM   3350  O   PRO A 211      59.030  77.920  49.620  1.00  0.00           O
ATOM   3351  N   THR A 212      59.880  78.060  51.770  1.00  0.00           N
ATOM   3352  H   THR A 212      59.960  77.460  52.580  1.00  0.00           H
ATOM   3353  CA  THR A 212      60.080  79.530  51.920  1.00  0.00           C
ATOM   3354  HA  THR A 212      60.250  79.960  50.940  1.00  0.00           H
ATOM   3355  CB  THR A 212      58.850  80.300  52.470  1.00  0.00           C
ATOM   3356  HB  THR A 212      59.030  81.370  52.500  1.00  0.00           H
ATOM   3357  CG2 THR A 212      57.630  80.010  51.600  1.00  0.00           C
ATOM   3358 HG21 THR A 212      57.120  79.090  51.880  1.00  0.00           H
ATOM   3359 HG22 THR A 212      56.900  80.820  51.470  1.00  0.00           H
ATOM   3360 HG23 THR A 212      57.910  79.840  50.560  1.00  0.00           H
ATOM   3361  OG1 THR A 212      58.520  79.900  53.820  1.00  0.00           O
ATOM   3362  HG1 THR A 212      57.900  80.530  54.190  1.00  0.00           H
ATOM   3363  C   THR A 212      61.300  79.870  52.920  1.00  0.00           C
ATOM   3364  O   THR A 212      61.690  81.040  53.000  1.00  0.00           O
ATOM   3365  N   GLU A 213      62.010  78.820  53.380  1.00  0.00           N
ATOM   3366  H   GLU A 213      61.620  77.910  53.190  1.00  0.00           H
ATOM   3367  CA  GLU A 213      63.370  78.940  53.900  1.00  0.00           C
ATOM   3368  HA  GLU A 213      63.930  79.770  53.480  1.00  0.00           H
ATOM   3369  CB  GLU A 213      63.260  79.170  55.440  1.00  0.00           C
ATOM   3370  HB2 GLU A 213      62.550  79.950  55.720  1.00  0.00           H
ATOM   3371  HB3 GLU A 213      62.920  78.290  55.980  1.00  0.00           H
ATOM   3372  CG  GLU A 213      64.610  79.630  56.060  1.00  0.00           C
ATOM   3373  HG2 GLU A 213      64.480  80.060  57.050  1.00  0.00           H
ATOM   3374  HG3 GLU A 213      65.200  78.710  56.110  1.00  0.00           H
ATOM   3375  CD  GLU A 213      65.290  80.740  55.260  1.00  0.00           C
ATOM   3376  OE1 GLU A 213      65.970  80.520  54.230  1.00  0.00           O
ATOM   3377  OE2 GLU A 213      65.300  81.870  55.840  1.00  0.00           O
ATOM   3378  C   GLU A 213      64.150  77.680  53.600  1.00  0.00           C
ATOM   3379  O   GLU A 213      63.590  76.590  53.440  1.00  0.00           O
ATOM   3380  N   GLU A 214      65.490  77.700  53.600  1.00  0.00           N
ATOM   3381  H   GLU A 214      65.950  78.590  53.700  1.00  0.00           H
ATOM   3382  CA  GLU A 214      66.330  76.470  53.230  1.00  0.00           C
ATOM   3383  HA  GLU A 214      65.890  75.530  53.550  1.00  0.00           H
ATOM   3384  CB  GLU A 214      66.360  76.480  51.680  1.00  0.00           C
ATOM   3385  HB2 GLU A 214      65.340  76.290  51.350  1.00  0.00           H
ATOM   3386  HB3 GLU A 214      66.750  77.450  51.380  1.00  0.00           H
ATOM   3387  CG  GLU A 214      67.280  75.380  51.090  1.00  0.00           C
ATOM   3388  HG2 GLU A 214      68.330  75.590  51.260  1.00  0.00           H
ATOM   3389  HG3 GLU A 214      67.070  74.440  51.620  1.00  0.00           H
ATOM   3390  CD  GLU A 214      67.180  75.220  49.510  1.00  0.00           C
ATOM   3391  OE1 GLU A 214      68.250  75.360  48.910  1.00  0.00           O
ATOM   3392  OE2 GLU A 214      66.130  75.010  48.880  1.00  0.00           O
ATOM   3393  C   GLU A 214      67.710  76.580  53.830  1.00  0.00           C
ATOM   3394  O   GLU A 214      68.320  77.650  53.890  1.00  0.00           O
ATOM   3395  N   SER A 215      68.230  75.440  54.260  1.00  0.00           N
ATOM   3396  H   SER A 215      67.600  74.660  54.140  1.00  0.00           H
ATOM   3397  CA  SER A 215      69.420  75.260  55.120  1.00  0.00           C
ATOM   3398  HA  SER A 215      70.230  75.840  54.670  1.00  0.00           H
ATOM   3399  CB  SER A 215      69.180  75.740  56.560  1.00  0.00           C
ATOM   3400  HB2 SER A 215      70.170  75.730  57.000  1.00  0.00           H
ATOM   3401  HB3 SER A 215      68.860  76.780  56.600  1.00  0.00           H
ATOM   3402  OG  SER A 215      68.310  74.900  57.280  1.00  0.00           O
ATOM   3403  HG  SER A 215      67.450  75.280  57.460  1.00  0.00           H
ATOM   3404  C   SER A 215      69.860  73.810  55.040  1.00  0.00           C
ATOM   3405  O   SER A 215      69.530  73.160  54.050  1.00  0.00           O
ATOM   3406  N   ASN A 216      70.690  73.210  55.950  1.00  0.00           N
ATOM   3407  H   ASN A 216      70.760  73.710  56.820  1.00  0.00           H
ATOM   3408  CA  ASN A 216      71.230  71.840  55.700  1.00  0.00           C
ATOM   3409  HA  ASN A 216      70.390  71.200  55.450  1.00  0.00           H
ATOM   3410  CB  ASN A 216      72.260  71.850  54.540  1.00  0.00           C
ATOM   3411  HB2 ASN A 216      72.110  71.010  53.850  1.00  0.00           H
ATOM   3412  HB3 ASN A 216      72.240  72.750  53.930  1.00  0.00           H
ATOM   3413  CG  ASN A 216      73.700  71.820  54.950  1.00  0.00           C
ATOM   3414  OD1 ASN A 216      74.390  70.830  54.840  1.00  0.00           O
ATOM   3415  ND2 ASN A 216      74.150  72.830  55.640  1.00  0.00           N
ATOM   3416 HD21 ASN A 216      75.130  72.960  55.820  1.00  0.00           H
ATOM   3417 HD22 ASN A 216      73.460  73.530  55.880  1.00  0.00           H
ATOM   3418  C   ASN A 216      71.800  71.160  57.000  1.00  0.00           C
ATOM   3419  O   ASN A 216      72.020  71.900  57.920  1.00  0.00           O
ATOM   3420  N   ILE A 217      72.100  69.870  56.920  1.00  0.00           N
ATOM   3421  H   ILE A 217      71.740  69.380  56.110  1.00  0.00           H
ATOM   3422  CA  ILE A 217      72.610  68.970  57.930  1.00  0.00           C
ATOM   3423  HA  ILE A 217      73.340  69.520  58.520  1.00  0.00           H
ATOM   3424  CB  ILE A 217      71.410  68.230  58.770  1.00  0.00           C
ATOM   3425  HB  ILE A 217      70.770  68.990  59.210  1.00  0.00           H
ATOM   3426  CG2 ILE A 217      70.590  67.340  57.930  1.00  0.00           C
ATOM   3427 HG21 ILE A 217      71.260  66.570  57.570  1.00  0.00           H
ATOM   3428 HG22 ILE A 217      69.810  66.760  58.420  1.00  0.00           H
ATOM   3429 HG23 ILE A 217      70.200  67.760  57.000  1.00  0.00           H
ATOM   3430  CG1 ILE A 217      72.020  67.470  59.980  1.00  0.00           C
ATOM   3431 HG12 ILE A 217      72.080  66.440  59.630  1.00  0.00           H
ATOM   3432 HG13 ILE A 217      73.010  67.830  60.250  1.00  0.00           H
ATOM   3433  CD1 ILE A 217      71.100  67.390  61.210  1.00  0.00           C
ATOM   3434 HD11 ILE A 217      70.170  66.870  60.990  1.00  0.00           H
ATOM   3435 HD12 ILE A 217      71.720  66.950  61.990  1.00  0.00           H
ATOM   3436 HD13 ILE A 217      70.720  68.300  61.670  1.00  0.00           H
ATOM   3437  C   ILE A 217      73.540  68.050  57.040  1.00  0.00           C
ATOM   3438  O   ILE A 217      73.420  67.850  55.830  1.00  0.00           O
ATOM   3439  N   THR A 218      74.500  67.490  57.670  1.00  0.00           N
ATOM   3440  H   THR A 218      74.620  67.700  58.650  1.00  0.00           H
ATOM   3441  CA  THR A 218      75.560  66.650  57.150  1.00  0.00           C
ATOM   3442  HA  THR A 218      75.330  66.410  56.120  1.00  0.00           H
ATOM   3443  CB  THR A 218      76.900  67.380  57.130  1.00  0.00           C
ATOM   3444  HB  THR A 218      77.130  67.950  58.030  1.00  0.00           H
ATOM   3445  CG2 THR A 218      78.110  66.440  56.780  1.00  0.00           C
ATOM   3446 HG21 THR A 218      78.330  65.810  57.650  1.00  0.00           H
ATOM   3447 HG22 THR A 218      77.760  65.790  55.980  1.00  0.00           H
ATOM   3448 HG23 THR A 218      79.000  67.010  56.500  1.00  0.00           H
ATOM   3449  OG1 THR A 218      76.790  68.260  56.050  1.00  0.00           O
ATOM   3450  HG1 THR A 218      76.140  68.920  56.290  1.00  0.00           H
ATOM   3451  C   THR A 218      75.640  65.400  58.010  1.00  0.00           C
ATOM   3452  O   THR A 218      75.830  65.630  59.230  1.00  0.00           O
ATOM   3453  N   MET A 219      75.520  64.170  57.440  1.00  0.00           N
ATOM   3454  H   MET A 219      75.430  64.100  56.430  1.00  0.00           H
ATOM   3455  CA  MET A 219      75.660  62.990  58.170  1.00  0.00           C
ATOM   3456  HA  MET A 219      76.110  63.140  59.150  1.00  0.00           H
ATOM   3457  CB  MET A 219      74.260  62.420  58.470  1.00  0.00           C
ATOM   3458  HB2 MET A 219      73.930  61.820  57.620  1.00  0.00           H
ATOM   3459  HB3 MET A 219      74.320  61.690  59.280  1.00  0.00           H
ATOM   3460  CG  MET A 219      73.120  63.450  58.810  1.00  0.00           C
ATOM   3461  HG2 MET A 219      73.420  64.290  59.430  1.00  0.00           H
ATOM   3462  HG3 MET A 219      72.730  63.880  57.880  1.00  0.00           H
ATOM   3463  SD  MET A 219      71.790  62.520  59.700  1.00  0.00           S
ATOM   3464  CE  MET A 219      70.440  63.720  59.720  1.00  0.00           C
ATOM   3465  HE1 MET A 219      70.060  63.890  58.720  1.00  0.00           H
ATOM   3466  HE2 MET A 219      69.540  63.460  60.270  1.00  0.00           H
ATOM   3467  HE3 MET A 219      70.850  64.630  60.160  1.00  0.00           H
ATOM   3468  C   MET A 219      76.420  61.930  57.350  1.00  0.00           C
ATOM   3469  O   MET A 219      76.620  62.040  56.150  1.00  0.00           O
ATOM   3470  N   GLN A 220      76.990  61.020  58.130  1.00  0.00           N
ATOM   3471  H   GLN A 220      76.690  60.970  59.090  1.00  0.00           H
ATOM   3472  CA  GLN A 220      77.800  59.930  57.600  1.00  0.00           C
ATOM   3473  HA  GLN A 220      78.390  60.410  56.810  1.00  0.00           H
ATOM   3474  CB  GLN A 220      78.840  59.310  58.670  1.00  0.00           C
ATOM   3475  HB2 GLN A 220      78.250  59.100  59.560  1.00  0.00           H
ATOM   3476  HB3 GLN A 220      79.340  58.440  58.240  1.00  0.00           H
ATOM   3477  CG  GLN A 220      79.860  60.400  58.940  1.00  0.00           C
ATOM   3478  HG2 GLN A 220      80.630  60.360  58.170  1.00  0.00           H
ATOM   3479  HG3 GLN A 220      79.300  61.320  59.100  1.00  0.00           H
ATOM   3480  CD  GLN A 220      80.580  60.120  60.290  1.00  0.00           C
ATOM   3481  OE1 GLN A 220      80.470  59.090  60.880  1.00  0.00           O
ATOM   3482  NE2 GLN A 220      81.380  60.990  60.740  1.00  0.00           N
ATOM   3483 HE21 GLN A 220      81.780  60.850  61.650  1.00  0.00           H
ATOM   3484 HE22 GLN A 220      81.810  61.590  60.040  1.00  0.00           H
ATOM   3485  C   GLN A 220      77.000  58.710  57.090  1.00  0.00           C
ATOM   3486  O   GLN A 220      76.090  58.200  57.700  1.00  0.00           O
ATOM   3487  N   ILE A 221      77.380  58.250  55.910  1.00  0.00           N
ATOM   3488  H   ILE A 221      78.050  58.830  55.420  1.00  0.00           H
ATOM   3489  CA  ILE A 221      76.710  57.210  55.190  1.00  0.00           C
ATOM   3490  HA  ILE A 221      76.010  56.670  55.830  1.00  0.00           H
ATOM   3491  CB  ILE A 221      75.880  57.820  54.020  1.00  0.00           C
ATOM   3492  HB  ILE A 221      76.600  58.220  53.310  1.00  0.00           H
ATOM   3493  CG2 ILE A 221      75.090  56.790  53.110  1.00  0.00           C
ATOM   3494 HG21 ILE A 221      74.460  57.310  52.390  1.00  0.00           H
ATOM   3495 HG22 ILE A 221      75.800  56.160  52.570  1.00  0.00           H
ATOM   3496 HG23 ILE A 221      74.430  56.190  53.740  1.00  0.00           H
ATOM   3497  CG1 ILE A 221      74.970  59.020  54.380  1.00  0.00           C
ATOM   3498 HG12 ILE A 221      75.650  59.830  54.640  1.00  0.00           H
ATOM   3499 HG13 ILE A 221      74.610  59.280  53.380  1.00  0.00           H
ATOM   3500  CD1 ILE A 221      73.780  58.780  55.270  1.00  0.00           C
ATOM   3501 HD11 ILE A 221      73.010  58.250  54.710  1.00  0.00           H
ATOM   3502 HD12 ILE A 221      74.160  58.260  56.150  1.00  0.00           H
ATOM   3503 HD13 ILE A 221      73.400  59.730  55.660  1.00  0.00           H
ATOM   3504  C   ILE A 221      77.720  56.190  54.620  1.00  0.00           C
ATOM   3505  O   ILE A 221      78.680  56.580  53.970  1.00  0.00           O
ATOM   3506  N   MET A 222      77.460  54.880  54.790  1.00  0.00           N
ATOM   3507  H   MET A 222      76.490  54.710  54.990  1.00  0.00           H
ATOM   3508  CA  MET A 222      78.200  53.790  54.180  1.00  0.00           C
ATOM   3509  HA  MET A 222      79.260  54.030  54.090  1.00  0.00           H
ATOM   3510  CB  MET A 222      78.170  52.560  55.040  1.00  0.00           C
ATOM   3511  HB2 MET A 222      78.730  52.790  55.940  1.00  0.00           H
ATOM   3512  HB3 MET A 222      77.150  52.290  55.300  1.00  0.00           H
ATOM   3513  CG  MET A 222      78.820  51.320  54.340  1.00  0.00           C
ATOM   3514  HG2 MET A 222      78.750  50.420  54.960  1.00  0.00           H
ATOM   3515  HG3 MET A 222      78.280  51.150  53.410  1.00  0.00           H
ATOM   3516  SD  MET A 222      80.590  51.520  54.020  1.00  0.00           S
ATOM   3517  CE  MET A 222      81.210  50.840  55.550  1.00  0.00           C
ATOM   3518  HE1 MET A 222      81.780  49.940  55.300  1.00  0.00           H
ATOM   3519  HE2 MET A 222      81.930  51.560  55.930  1.00  0.00           H
ATOM   3520  HE3 MET A 222      80.390  50.630  56.250  1.00  0.00           H
ATOM   3521  C   MET A 222      77.690  53.490  52.660  1.00  0.00           C
ATOM   3522  O   MET A 222      76.490  53.390  52.400  1.00  0.00           O
ATOM   3523  N   ARG A 223      78.620  53.510  51.660  1.00  0.00           N
ATOM   3524  H   ARG A 223      79.580  53.710  51.920  1.00  0.00           H
ATOM   3525  CA  ARG A 223      78.320  53.350  50.230  1.00  0.00           C
ATOM   3526  HA  ARG A 223      77.250  53.340  50.030  1.00  0.00           H
ATOM   3527  CB  ARG A 223      78.810  54.610  49.490  1.00  0.00           C
ATOM   3528  HB2 ARG A 223      79.680  55.030  49.990  1.00  0.00           H
ATOM   3529  HB3 ARG A 223      79.030  54.420  48.450  1.00  0.00           H
ATOM   3530  CG  ARG A 223      77.680  55.650  49.540  1.00  0.00           C
ATOM   3531  HG2 ARG A 223      76.780  55.200  49.110  1.00  0.00           H
ATOM   3532  HG3 ARG A 223      77.640  55.980  50.580  1.00  0.00           H
ATOM   3533  CD  ARG A 223      78.030  56.940  48.730  1.00  0.00           C
ATOM   3534  HD2 ARG A 223      78.350  56.630  47.730  1.00  0.00           H
ATOM   3535  HD3 ARG A 223      77.110  57.520  48.640  1.00  0.00           H
ATOM   3536  NE  ARG A 223      79.020  57.730  49.510  1.00  0.00           N
ATOM   3537  HE  ARG A 223      79.480  57.350  50.330  1.00  0.00           H
ATOM   3538  CZ  ARG A 223      79.420  58.980  49.270  1.00  0.00           C
ATOM   3539  NH1 ARG A 223      79.120  59.520  48.110  1.00  0.00           N
ATOM   3540 HH11 ARG A 223      78.480  59.060  47.490  1.00  0.00           H
ATOM   3541 HH12 ARG A 223      79.560  60.400  47.870  1.00  0.00           H
ATOM   3542  NH2 ARG A 223      80.250  59.620  50.080  1.00  0.00           N
ATOM   3543 HH21 ARG A 223      80.530  59.030  50.850  1.00  0.00           H
ATOM   3544 HH22 ARG A 223      80.810  60.390  49.730  1.00  0.00           H
ATOM   3545  C   ARG A 223      78.970  52.090  49.680  1.00  0.00           C
ATOM   3546  O   ARG A 223      80.060  52.050  49.200  1.00  0.00           O
ATOM   3547  N   ILE A 224      78.150  50.980  49.670  1.00  0.00           N
ATOM   3548  H   ILE A 224      77.200  51.150  50.000  1.00  0.00           H
ATOM   3549  CA  ILE A 224      78.560  49.660  49.270  1.00  0.00           C
ATOM   3550  HA  ILE A 224      79.600  49.610  49.570  1.00  0.00           H
ATOM   3551  CB  ILE A 224      77.910  48.520  50.020  1.00  0.00           C
ATOM   3552  HB  ILE A 224      76.830  48.660  49.950  1.00  0.00           H
ATOM   3553  CG2 ILE A 224      78.170  47.100  49.500  1.00  0.00           C
ATOM   3554 HG21 ILE A 224      79.190  47.060  49.130  1.00  0.00           H
ATOM   3555 HG22 ILE A 224      78.110  46.350  50.290  1.00  0.00           H
ATOM   3556 HG23 ILE A 224      77.540  46.680  48.720  1.00  0.00           H
ATOM   3557  CG1 ILE A 224      78.350  48.610  51.530  1.00  0.00           C
ATOM   3558 HG12 ILE A 224      79.210  48.020  51.840  1.00  0.00           H
ATOM   3559 HG13 ILE A 224      78.510  49.660  51.790  1.00  0.00           H
ATOM   3560  CD1 ILE A 224      77.210  48.160  52.470  1.00  0.00           C
ATOM   3561 HD11 ILE A 224      77.750  48.160  53.420  1.00  0.00           H
ATOM   3562 HD12 ILE A 224      76.400  48.880  52.520  1.00  0.00           H
ATOM   3563 HD13 ILE A 224      76.960  47.110  52.290  1.00  0.00           H
ATOM   3564  C   ILE A 224      78.410  49.410  47.770  1.00  0.00           C
ATOM   3565  O   ILE A 224      77.270  49.450  47.250  1.00  0.00           O
ATOM   3566  N   LYS A 225      79.510  49.180  47.040  1.00  0.00           N
ATOM   3567  H   LYS A 225      80.410  49.090  47.480  1.00  0.00           H
ATOM   3568  CA  LYS A 225      79.490  48.920  45.550  1.00  0.00           C
ATOM   3569  HA  LYS A 225      78.640  49.530  45.230  1.00  0.00           H
ATOM   3570  CB  LYS A 225      80.870  49.400  44.950  1.00  0.00           C
ATOM   3571  HB2 LYS A 225      81.060  50.420  45.280  1.00  0.00           H
ATOM   3572  HB3 LYS A 225      81.700  48.770  45.270  1.00  0.00           H
ATOM   3573  CG  LYS A 225      80.730  49.380  43.420  1.00  0.00           C
ATOM   3574  HG2 LYS A 225      80.490  48.330  43.220  1.00  0.00           H
ATOM   3575  HG3 LYS A 225      79.830  49.950  43.180  1.00  0.00           H
ATOM   3576  CD  LYS A 225      82.030  49.740  42.640  1.00  0.00           C
ATOM   3577  HD2 LYS A 225      82.940  49.540  43.210  1.00  0.00           H
ATOM   3578  HD3 LYS A 225      82.010  49.250  41.670  1.00  0.00           H
ATOM   3579  CE  LYS A 225      82.020  51.240  42.300  1.00  0.00           C
ATOM   3580  HE2 LYS A 225      81.240  51.290  41.540  1.00  0.00           H
ATOM   3581  HE3 LYS A 225      81.580  51.890  43.070  1.00  0.00           H
ATOM   3582  NZ  LYS A 225      83.290  51.710  41.720  1.00  0.00           N
ATOM   3583  HZ1 LYS A 225      83.000  52.600  41.350  1.00  0.00           H
ATOM   3584  HZ2 LYS A 225      84.000  51.700  42.440  1.00  0.00           H
ATOM   3585  HZ3 LYS A 225      83.640  51.090  41.010  1.00  0.00           H
ATOM   3586  C   LYS A 225      79.250  47.410  45.430  1.00  0.00           C
ATOM   3587  O   LYS A 225      80.110  46.680  45.920  1.00  0.00           O
ATOM   3588  N   PRO A 226      78.260  46.970  44.660  1.00  0.00           N
ATOM   3589  CD  PRO A 226      77.400  47.730  43.790  1.00  0.00           C
ATOM   3590  HD2 PRO A 226      77.960  48.440  43.180  1.00  0.00           H
ATOM   3591  HD3 PRO A 226      76.590  48.210  44.330  1.00  0.00           H
ATOM   3592  CG  PRO A 226      76.670  46.780  42.870  1.00  0.00           C
ATOM   3593  HG2 PRO A 226      77.330  46.530  42.040  1.00  0.00           H
ATOM   3594  HG3 PRO A 226      75.720  47.220  42.550  1.00  0.00           H
ATOM   3595  CB  PRO A 226      76.570  45.490  43.730  1.00  0.00           C
ATOM   3596  HB2 PRO A 226      76.580  44.610  43.090  1.00  0.00           H
ATOM   3597  HB3 PRO A 226      75.720  45.450  44.410  1.00  0.00           H
ATOM   3598  CA  PRO A 226      77.790  45.550  44.610  1.00  0.00           C
ATOM   3599  HA  PRO A 226      77.610  45.290  45.650  1.00  0.00           H
ATOM   3600  C   PRO A 226      78.870  44.670  44.100  1.00  0.00           C
ATOM   3601  O   PRO A 226      79.410  44.810  43.030  1.00  0.00           O
ATOM   3602  N   HIE A 227      79.240  43.750  45.060  1.00  0.00           N
ATOM   3603  H   HIE A 227      78.820  43.760  45.980  1.00  0.00           H
ATOM   3604  CA  HIE A 227      80.220  42.640  44.790  1.00  0.00           C
ATOM   3605  HA  HIE A 227      80.280  42.080  45.720  1.00  0.00           H
ATOM   3606  CB  HIE A 227      79.740  41.710  43.690  1.00  0.00           C
ATOM   3607  HB2 HIE A 227      79.710  42.250  42.740  1.00  0.00           H
ATOM   3608  HB3 HIE A 227      80.370  40.830  43.560  1.00  0.00           H
ATOM   3609  CG  HIE A 227      78.420  41.080  44.120  1.00  0.00           C
ATOM   3610  ND1 HIE A 227      78.340  40.200  45.170  1.00  0.00           N
ATOM   3611  CE1 HIE A 227      77.060  39.820  45.290  1.00  0.00           C
ATOM   3612  HE1 HIE A 227      76.700  39.170  46.070  1.00  0.00           H
ATOM   3613  NE2 HIE A 227      76.310  40.460  44.310  1.00  0.00           N
ATOM   3614  HE2 HIE A 227      75.310  40.590  44.320  1.00  0.00           H
ATOM   3615  CD2 HIE A 227      77.180  41.310  43.640  1.00  0.00           C
ATOM   3616  HD2 HIE A 227      76.940  41.940  42.800  1.00  0.00           H
ATOM   3617  C   HIE A 227      81.620  43.120  44.540  1.00  0.00           C
ATOM   3618  O   HIE A 227      82.370  42.610  43.760  1.00  0.00           O
ATOM   3619  N   GLN A 228      81.970  44.240  45.100  1.00  0.00           N
ATOM   3620  H   GLN A 228      81.270  44.760  45.600  1.00  0.00           H
ATOM   3621  CA  GLN A 228      83.280  44.890  44.950  1.00  0.00           C
ATOM   3622  HA  GLN A 228      83.940  44.180  44.440  1.00  0.00           H
ATOM   3623  CB  GLN A 228      83.350  46.090  43.950  1.00  0.00           C
ATOM   3624  HB2 GLN A 228      82.610  46.820  44.260  1.00  0.00           H
ATOM   3625  HB3 GLN A 228      84.280  46.650  44.050  1.00  0.00           H
ATOM   3626  CG  GLN A 228      83.000  45.710  42.500  1.00  0.00           C
ATOM   3627  HG2 GLN A 228      82.010  45.260  42.570  1.00  0.00           H
ATOM   3628  HG3 GLN A 228      83.030  46.650  41.950  1.00  0.00           H
ATOM   3629  CD  GLN A 228      84.010  44.690  41.820  1.00  0.00           C
ATOM   3630  OE1 GLN A 228      85.130  44.440  42.280  1.00  0.00           O
ATOM   3631  NE2 GLN A 228      83.600  43.990  40.880  1.00  0.00           N
ATOM   3632 HE21 GLN A 228      84.130  43.190  40.580  1.00  0.00           H
ATOM   3633 HE22 GLN A 228      82.610  44.030  40.680  1.00  0.00           H
ATOM   3634  C   GLN A 228      83.930  45.380  46.270  1.00  0.00           C
ATOM   3635  O   GLN A 228      85.010  44.880  46.660  1.00  0.00           O
ATOM   3636  N   GLY A 229      83.320  46.310  46.970  1.00  0.00           N
ATOM   3637  H   GLY A 229      82.350  46.400  46.700  1.00  0.00           H
ATOM   3638  CA  GLY A 229      83.880  47.110  48.070  1.00  0.00           C
ATOM   3639  HA2 GLY A 229      84.410  46.530  48.830  1.00  0.00           H
ATOM   3640  HA3 GLY A 229      84.640  47.740  47.600  1.00  0.00           H
ATOM   3641  C   GLY A 229      82.920  48.120  48.690  1.00  0.00           C
ATOM   3642  O   GLY A 229      81.700  48.130  48.530  1.00  0.00           O
ATOM   3643  N   GLN A 230      83.440  49.000  49.570  1.00  0.00           N
ATOM   3644  H   GLN A 230      84.450  49.010  49.590  1.00  0.00           H
ATOM   3645  CA  GLN A 230      82.630  49.800  50.520  1.00  0.00           C
ATOM   3646  HA  GLN A 230      81.840  50.210  49.910  1.00  0.00           H
ATOM   3647  CB  GLN A 230      81.930  48.980  51.540  1.00  0.00           C
ATOM   3648  HB2 GLN A 230      81.000  49.450  51.870  1.00  0.00           H
ATOM   3649  HB3 GLN A 230      81.700  48.020  51.070  1.00  0.00           H
ATOM   3650  CG  GLN A 230      82.600  48.720  52.800  1.00  0.00           C
ATOM   3651  HG2 GLN A 230      83.120  49.530  53.310  1.00  0.00           H
ATOM   3652  HG3 GLN A 230      81.860  48.350  53.500  1.00  0.00           H
ATOM   3653  CD  GLN A 230      83.700  47.600  52.740  1.00  0.00           C
ATOM   3654  OE1 GLN A 230      84.050  47.120  51.680  1.00  0.00           O
ATOM   3655  NE2 GLN A 230      84.420  47.300  53.780  1.00  0.00           N
ATOM   3656 HE21 GLN A 230      85.090  46.550  53.700  1.00  0.00           H
ATOM   3657 HE22 GLN A 230      84.280  47.850  54.620  1.00  0.00           H
ATOM   3658  C   GLN A 230      83.490  51.000  51.150  1.00  0.00           C
ATOM   3659  O   GLN A 230      84.730  50.920  51.300  1.00  0.00           O
ATOM   3660  N   HIE A 231      82.840  52.130  51.540  1.00  0.00           N
ATOM   3661  H   HIE A 231      81.830  52.130  51.500  1.00  0.00           H
ATOM   3662  CA  HIE A 231      83.480  53.240  52.280  1.00  0.00           C
ATOM   3663  HA  HIE A 231      84.100  52.900  53.110  1.00  0.00           H
ATOM   3664  CB  HIE A 231      84.350  54.090  51.310  1.00  0.00           C
ATOM   3665  HB2 HIE A 231      84.820  54.870  51.910  1.00  0.00           H
ATOM   3666  HB3 HIE A 231      85.110  53.440  50.880  1.00  0.00           H
ATOM   3667  CG  HIE A 231      83.710  54.650  50.090  1.00  0.00           C
ATOM   3668  ND1 HIE A 231      82.670  55.570  49.980  1.00  0.00           N
ATOM   3669  CE1 HIE A 231      82.500  55.830  48.720  1.00  0.00           C
ATOM   3670  HE1 HIE A 231      81.920  56.670  48.380  1.00  0.00           H
ATOM   3671  NE2 HIE A 231      83.460  55.190  47.980  1.00  0.00           N
ATOM   3672  HE2 HIE A 231      83.590  55.290  46.980  1.00  0.00           H
ATOM   3673  CD2 HIE A 231      84.310  54.530  48.840  1.00  0.00           C
ATOM   3674  HD2 HIE A 231      85.130  53.870  48.630  1.00  0.00           H
ATOM   3675  C   HIE A 231      82.360  54.120  52.870  1.00  0.00           C
ATOM   3676  O   HIE A 231      81.270  54.410  52.300  1.00  0.00           O
ATOM   3677  N   ILE A 232      82.560  54.410  54.170  1.00  0.00           N
ATOM   3678  H   ILE A 232      83.400  54.120  54.650  1.00  0.00           H
ATOM   3679  CA  ILE A 232      81.860  55.440  54.890  1.00  0.00           C
ATOM   3680  HA  ILE A 232      80.830  55.470  54.550  1.00  0.00           H
ATOM   3681  CB  ILE A 232      81.840  55.150  56.440  1.00  0.00           C
ATOM   3682  HB  ILE A 232      82.850  54.820  56.700  1.00  0.00           H
ATOM   3683  CG2 ILE A 232      81.440  56.390  57.320  1.00  0.00           C
ATOM   3684 HG21 ILE A 232      82.080  57.230  57.050  1.00  0.00           H
ATOM   3685 HG22 ILE A 232      80.400  56.680  57.200  1.00  0.00           H
ATOM   3686 HG23 ILE A 232      81.590  56.070  58.350  1.00  0.00           H
ATOM   3687  CG1 ILE A 232      80.870  53.980  56.910  1.00  0.00           C
ATOM   3688 HG12 ILE A 232      79.870  54.400  57.010  1.00  0.00           H
ATOM   3689 HG13 ILE A 232      80.900  53.320  56.050  1.00  0.00           H
ATOM   3690  CD1 ILE A 232      81.230  53.260  58.230  1.00  0.00           C
ATOM   3691 HD11 ILE A 232      80.430  52.550  58.450  1.00  0.00           H
ATOM   3692 HD12 ILE A 232      82.200  52.760  58.190  1.00  0.00           H
ATOM   3693 HD13 ILE A 232      81.250  54.000  59.030  1.00  0.00           H
ATOM   3694  C   ILE A 232      82.330  56.800  54.490  1.00  0.00           C
ATOM   3695  O   ILE A 232      83.490  57.010  54.050  1.00  0.00           O
ATOM   3696  N   GLY A 233      81.450  57.820  54.600  1.00  0.00           N
ATOM   3697  H   GLY A 233      80.460  57.640  54.660  1.00  0.00           H
ATOM   3698  CA  GLY A 233      81.860  59.190  54.570  1.00  0.00           C
ATOM   3699  HA2 GLY A 233      82.550  59.290  55.410  1.00  0.00           H
ATOM   3700  HA3 GLY A 233      82.480  59.520  53.730  1.00  0.00           H
ATOM   3701  C   GLY A 233      80.660  60.130  54.820  1.00  0.00           C
ATOM   3702  O   GLY A 233      79.550  59.670  54.740  1.00  0.00           O
ATOM   3703  N   GLU A 234      80.810  61.420  55.110  1.00  0.00           N
ATOM   3704  H   GLU A 234      81.730  61.830  55.210  1.00  0.00           H
ATOM   3705  CA  GLU A 234      79.690  62.320  55.320  1.00  0.00           C
ATOM   3706  HA  GLU A 234      78.870  61.780  55.780  1.00  0.00           H
ATOM   3707  CB  GLU A 234      80.100  63.470  56.320  1.00  0.00           C
ATOM   3708  HB2 GLU A 234      79.160  63.890  56.700  1.00  0.00           H
ATOM   3709  HB3 GLU A 234      80.600  63.090  57.200  1.00  0.00           H
ATOM   3710  CG  GLU A 234      80.880  64.620  55.720  1.00  0.00           C
ATOM   3711  HG2 GLU A 234      80.620  64.880  54.690  1.00  0.00           H
ATOM   3712  HG3 GLU A 234      80.700  65.560  56.240  1.00  0.00           H
ATOM   3713  CD  GLU A 234      82.450  64.490  55.740  1.00  0.00           C
ATOM   3714  OE1 GLU A 234      83.020  63.720  56.580  1.00  0.00           O
ATOM   3715  OE2 GLU A 234      83.140  65.180  54.930  1.00  0.00           O
ATOM   3716  C   GLU A 234      79.150  62.920  53.950  1.00  0.00           C
ATOM   3717  O   GLU A 234      79.860  62.960  52.930  1.00  0.00           O
ATOM   3718  N   MET A 235      77.870  63.280  53.930  1.00  0.00           N
ATOM   3719  H   MET A 235      77.260  63.090  54.710  1.00  0.00           H
ATOM   3720  CA  MET A 235      77.020  63.710  52.750  1.00  0.00           C
ATOM   3721  HA  MET A 235      77.760  64.010  52.010  1.00  0.00           H
ATOM   3722  CB  MET A 235      76.250  62.490  52.310  1.00  0.00           C
ATOM   3723  HB2 MET A 235      75.560  62.150  53.090  1.00  0.00           H
ATOM   3724  HB3 MET A 235      75.660  62.950  51.510  1.00  0.00           H
ATOM   3725  CG  MET A 235      76.970  61.260  51.800  1.00  0.00           C
ATOM   3726  HG2 MET A 235      77.800  61.570  51.160  1.00  0.00           H
ATOM   3727  HG3 MET A 235      77.320  60.650  52.630  1.00  0.00           H
ATOM   3728  SD  MET A 235      75.880  60.060  50.880  1.00  0.00           S
ATOM   3729  CE  MET A 235      75.380  61.240  49.490  1.00  0.00           C
ATOM   3730  HE1 MET A 235      74.850  60.650  48.750  1.00  0.00           H
ATOM   3731  HE2 MET A 235      74.840  62.110  49.870  1.00  0.00           H
ATOM   3732  HE3 MET A 235      76.320  61.560  49.050  1.00  0.00           H
ATOM   3733  C   MET A 235      76.110  64.850  53.200  1.00  0.00           C
ATOM   3734  O   MET A 235      75.590  64.790  54.310  1.00  0.00           O
ATOM   3735  N   SER A 236      75.990  65.910  52.390  1.00  0.00           N
ATOM   3736  H   SER A 236      76.540  65.870  51.550  1.00  0.00           H
ATOM   3737  CA  SER A 236      74.960  66.920  52.530  1.00  0.00           C
ATOM   3738  HA  SER A 236      75.230  67.420  53.460  1.00  0.00           H
ATOM   3739  CB  SER A 236      75.210  67.980  51.400  1.00  0.00           C
ATOM   3740  HB2 SER A 236      76.230  68.370  51.420  1.00  0.00           H
ATOM   3741  HB3 SER A 236      75.090  67.510  50.420  1.00  0.00           H
ATOM   3742  OG  SER A 236      74.300  69.040  51.380  1.00  0.00           O
ATOM   3743  HG  SER A 236      73.670  68.860  50.680  1.00  0.00           H
ATOM   3744  C   SER A 236      73.560  66.420  52.500  1.00  0.00           C
ATOM   3745  O   SER A 236      73.360  65.450  51.780  1.00  0.00           O
ATOM   3746  N   PHE A 237      72.690  66.980  53.340  1.00  0.00           N
ATOM   3747  H   PHE A 237      73.130  67.660  53.940  1.00  0.00           H
ATOM   3748  CA  PHE A 237      71.210  66.900  53.280  1.00  0.00           C
ATOM   3749  HA  PHE A 237      70.930  66.580  52.280  1.00  0.00           H
ATOM   3750  CB  PHE A 237      70.800  65.790  54.230  1.00  0.00           C
ATOM   3751  HB2 PHE A 237      71.020  65.940  55.280  1.00  0.00           H
ATOM   3752  HB3 PHE A 237      69.710  65.780  54.180  1.00  0.00           H
ATOM   3753  CG  PHE A 237      71.280  64.470  53.880  1.00  0.00           C
ATOM   3754  CD1 PHE A 237      70.730  63.750  52.790  1.00  0.00           C
ATOM   3755  HD1 PHE A 237      69.920  64.290  52.320  1.00  0.00           H
ATOM   3756  CE1 PHE A 237      71.160  62.420  52.480  1.00  0.00           C
ATOM   3757  HE1 PHE A 237      70.710  61.880  51.670  1.00  0.00           H
ATOM   3758  CZ  PHE A 237      72.180  61.900  53.270  1.00  0.00           C
ATOM   3759  HZ  PHE A 237      72.530  60.910  53.040  1.00  0.00           H
ATOM   3760  CE2 PHE A 237      72.690  62.530  54.340  1.00  0.00           C
ATOM   3761  HE2 PHE A 237      73.460  62.050  54.920  1.00  0.00           H
ATOM   3762  CD2 PHE A 237      72.320  63.860  54.650  1.00  0.00           C
ATOM   3763  HD2 PHE A 237      72.620  64.370  55.550  1.00  0.00           H
ATOM   3764  C   PHE A 237      70.620  68.270  53.580  1.00  0.00           C
ATOM   3765  O   PHE A 237      70.830  68.810  54.630  1.00  0.00           O
ATOM   3766  N   LEU A 238      69.880  68.760  52.590  1.00  0.00           N
ATOM   3767  H   LEU A 238      69.740  68.150  51.790  1.00  0.00           H
ATOM   3768  CA  LEU A 238      69.130  70.060  52.750  1.00  0.00           C
ATOM   3769  HA  LEU A 238      69.760  70.730  53.330  1.00  0.00           H
ATOM   3770  CB  LEU A 238      68.720  70.550  51.300  1.00  0.00           C
ATOM   3771  HB2 LEU A 238      68.000  69.850  50.880  1.00  0.00           H
ATOM   3772  HB3 LEU A 238      68.220  71.510  51.440  1.00  0.00           H
ATOM   3773  CG  LEU A 238      69.800  70.760  50.240  1.00  0.00           C
ATOM   3774  HG  LEU A 238      70.040  69.760  49.870  1.00  0.00           H
ATOM   3775  CD1 LEU A 238      69.290  71.580  49.030  1.00  0.00           C
ATOM   3776 HD11 LEU A 238      69.100  72.600  49.370  1.00  0.00           H
ATOM   3777 HD12 LEU A 238      70.020  71.530  48.230  1.00  0.00           H
ATOM   3778 HD13 LEU A 238      68.300  71.300  48.680  1.00  0.00           H
ATOM   3779  CD2 LEU A 238      71.050  71.310  50.820  1.00  0.00           C
ATOM   3780 HD21 LEU A 238      70.790  72.010  51.620  1.00  0.00           H
ATOM   3781 HD22 LEU A 238      71.560  70.420  51.190  1.00  0.00           H
ATOM   3782 HD23 LEU A 238      71.640  71.820  50.060  1.00  0.00           H
ATOM   3783  C   LEU A 238      67.930  69.990  53.650  1.00  0.00           C
ATOM   3784  O   LEU A 238      67.200  69.000  53.600  1.00  0.00           O
ATOM   3785  N   GLN A 239      67.600  71.080  54.420  1.00  0.00           N
ATOM   3786  H   GLN A 239      68.240  71.840  54.610  1.00  0.00           H
ATOM   3787  CA  GLN A 239      66.280  71.080  55.140  1.00  0.00           C
ATOM   3788  HA  GLN A 239      65.570  70.350  54.750  1.00  0.00           H
ATOM   3789  CB  GLN A 239      66.580  70.860  56.650  1.00  0.00           C
ATOM   3790  HB2 GLN A 239      67.040  71.750  57.090  1.00  0.00           H
ATOM   3791  HB3 GLN A 239      65.670  70.770  57.250  1.00  0.00           H
ATOM   3792  CG  GLN A 239      67.430  69.580  57.010  1.00  0.00           C
ATOM   3793  HG2 GLN A 239      66.990  68.790  56.410  1.00  0.00           H
ATOM   3794  HG3 GLN A 239      68.480  69.580  56.750  1.00  0.00           H
ATOM   3795  CD  GLN A 239      67.330  69.080  58.460  1.00  0.00           C
ATOM   3796  OE1 GLN A 239      66.780  67.950  58.710  1.00  0.00           O
ATOM   3797  NE2 GLN A 239      67.940  69.800  59.410  1.00  0.00           N
ATOM   3798 HE21 GLN A 239      67.980  69.410  60.340  1.00  0.00           H
ATOM   3799 HE22 GLN A 239      68.430  70.660  59.200  1.00  0.00           H
ATOM   3800  C   GLN A 239      65.570  72.380  54.840  1.00  0.00           C
ATOM   3801  O   GLN A 239      66.120  73.340  54.260  1.00  0.00           O
ATOM   3802  N   HIE A 240      64.340  72.460  55.230  1.00  0.00           N
ATOM   3803  H   HIE A 240      64.060  71.620  55.720  1.00  0.00           H
ATOM   3804  CA  HIE A 240      63.390  73.580  55.050  1.00  0.00           C
ATOM   3805  HA  HIE A 240      63.790  74.370  54.410  1.00  0.00           H
ATOM   3806  CB  HIE A 240      62.170  73.010  54.370  1.00  0.00           C
ATOM   3807  HB2 HIE A 240      61.740  72.300  55.070  1.00  0.00           H
ATOM   3808  HB3 HIE A 240      61.450  73.810  54.260  1.00  0.00           H
ATOM   3809  CG  HIE A 240      62.360  72.450  52.980  1.00  0.00           C
ATOM   3810  ND1 HIE A 240      61.360  71.700  52.370  1.00  0.00           N
ATOM   3811  CE1 HIE A 240      61.800  71.290  51.200  1.00  0.00           C
ATOM   3812  HE1 HIE A 240      61.260  70.610  50.560  1.00  0.00           H
ATOM   3813  NE2 HIE A 240      63.030  71.690  51.030  1.00  0.00           N
ATOM   3814  HE2 HIE A 240      63.570  71.540  50.200  1.00  0.00           H
ATOM   3815  CD2 HIE A 240      63.410  72.450  52.110  1.00  0.00           C
ATOM   3816  HD2 HIE A 240      64.400  72.890  52.180  1.00  0.00           H
ATOM   3817  C   HIE A 240      63.010  74.200  56.430  1.00  0.00           C
ATOM   3818  O   HIE A 240      62.660  73.450  57.380  1.00  0.00           O
ATOM   3819  N   ASN A 241      63.240  75.490  56.740  1.00  0.00           N
ATOM   3820  H   ASN A 241      63.480  76.150  56.010  1.00  0.00           H
ATOM   3821  CA  ASN A 241      62.860  76.110  58.090  1.00  0.00           C
ATOM   3822  HA  ASN A 241      62.810  75.330  58.850  1.00  0.00           H
ATOM   3823  CB  ASN A 241      63.870  77.100  58.690  1.00  0.00           C
ATOM   3824  HB2 ASN A 241      63.720  78.020  58.120  1.00  0.00           H
ATOM   3825  HB3 ASN A 241      63.620  77.410  59.700  1.00  0.00           H
ATOM   3826  CG  ASN A 241      65.380  76.800  58.680  1.00  0.00           C
ATOM   3827  OD1 ASN A 241      65.840  75.980  57.850  1.00  0.00           O
ATOM   3828  ND2 ASN A 241      66.170  77.360  59.540  1.00  0.00           N
ATOM   3829 HD21 ASN A 241      67.170  77.200  59.510  1.00  0.00           H
ATOM   3830 HD22 ASN A 241      65.680  78.120  60.000  1.00  0.00           H
ATOM   3831  C   ASN A 241      61.410  76.750  58.080  1.00  0.00           C
ATOM   3832  O   ASN A 241      60.770  76.980  59.120  1.00  0.00           O
ATOM   3833  N   LYS A 242      60.830  76.880  56.860  1.00  0.00           N
ATOM   3834  H   LYS A 242      61.320  76.480  56.060  1.00  0.00           H
ATOM   3835  CA  LYS A 242      59.580  77.680  56.640  1.00  0.00           C
ATOM   3836  HA  LYS A 242      58.780  77.360  57.300  1.00  0.00           H
ATOM   3837  CB  LYS A 242      59.810  79.200  56.800  1.00  0.00           C
ATOM   3838  HB2 LYS A 242      60.710  79.370  57.380  1.00  0.00           H
ATOM   3839  HB3 LYS A 242      60.060  79.570  55.810  1.00  0.00           H
ATOM   3840  CG  LYS A 242      58.600  79.970  57.320  1.00  0.00           C
ATOM   3841  HG2 LYS A 242      57.800  79.780  56.600  1.00  0.00           H
ATOM   3842  HG3 LYS A 242      58.290  79.610  58.300  1.00  0.00           H
ATOM   3843  CD  LYS A 242      58.950  81.480  57.470  1.00  0.00           C
ATOM   3844  HD2 LYS A 242      59.850  81.510  58.080  1.00  0.00           H
ATOM   3845  HD3 LYS A 242      59.340  81.980  56.590  1.00  0.00           H
ATOM   3846  CE  LYS A 242      57.840  82.370  58.200  1.00  0.00           C
ATOM   3847  HE2 LYS A 242      56.980  82.270  57.540  1.00  0.00           H
ATOM   3848  HE3 LYS A 242      57.560  81.890  59.140  1.00  0.00           H
ATOM   3849  NZ  LYS A 242      58.190  83.770  58.470  1.00  0.00           N
ATOM   3850  HZ1 LYS A 242      58.610  84.280  57.710  1.00  0.00           H
ATOM   3851  HZ2 LYS A 242      57.380  84.230  58.860  1.00  0.00           H
ATOM   3852  HZ3 LYS A 242      58.900  83.910  59.180  1.00  0.00           H
ATOM   3853  C   LYS A 242      59.030  77.310  55.270  1.00  0.00           C
ATOM   3854  O   LYS A 242      59.790  76.930  54.410  1.00  0.00           O
ATOM   3855  N   CYX A 243      57.720  77.400  55.160  1.00  0.00           N
ATOM   3856  H   CYX A 243      57.210  77.550  56.010  1.00  0.00           H
ATOM   3857  CA  CYX A 243      56.990  76.810  54.060  1.00  0.00           C
ATOM   3858  HA  CYX A 243      57.510  77.070  53.140  1.00  0.00           H
ATOM   3859  CB  CYX A 243      56.860  75.310  54.210  1.00  0.00           C
ATOM   3860  HB2 CYX A 243      56.080  75.120  54.940  1.00  0.00           H
ATOM   3861  HB3 CYX A 243      56.570  75.040  53.200  1.00  0.00           H
ATOM   3862  SG  CYX A 243      58.250  74.250  54.590  1.00  0.00           S
ATOM   3863  C   CYX A 243      55.660  77.480  53.800  1.00  0.00           C
ATOM   3864  O   CYX A 243      55.250  78.320  54.630  1.00  0.00           O
ATOM   3865  N   GLU A 244      54.910  77.250  52.730  1.00  0.00           N
ATOM   3866  H   GLU A 244      55.140  76.430  52.180  1.00  0.00           H
ATOM   3867  CA  GLU A 244      53.700  78.020  52.310  1.00  0.00           C
ATOM   3868  HA  GLU A 244      52.970  78.240  53.080  1.00  0.00           H
ATOM   3869  CB  GLU A 244      54.180  79.420  51.780  1.00  0.00           C
ATOM   3870  HB2 GLU A 244      54.810  79.930  52.500  1.00  0.00           H
ATOM   3871  HB3 GLU A 244      54.850  79.340  50.920  1.00  0.00           H
ATOM   3872  CG  GLU A 244      53.080  80.390  51.420  1.00  0.00           C
ATOM   3873  HG2 GLU A 244      53.530  81.370  51.270  1.00  0.00           H
ATOM   3874  HG3 GLU A 244      52.640  80.030  50.490  1.00  0.00           H
ATOM   3875  CD  GLU A 244      52.030  80.430  52.510  1.00  0.00           C
ATOM   3876  OE1 GLU A 244      51.020  79.690  52.580  1.00  0.00           O
ATOM   3877  OE2 GLU A 244      52.210  81.260  53.430  1.00  0.00           O
ATOM   3878  C   GLU A 244      52.920  77.350  51.160  1.00  0.00           C
ATOM   3879  O   GLU A 244      53.410  76.550  50.370  1.00  0.00           O
ATOM   3880  N   CYX A 245      51.590  77.500  51.110  1.00  0.00           N
ATOM   3881  H   CYX A 245      51.100  78.200  51.650  1.00  0.00           H
ATOM   3882  CA  CYX A 245      50.760  77.070  50.000  1.00  0.00           C
ATOM   3883  HA  CYX A 245      51.260  76.190  49.590  1.00  0.00           H
ATOM   3884  CB  CYX A 245      49.320  76.760  50.440  1.00  0.00           C
ATOM   3885  HB2 CYX A 245      48.900  77.680  50.850  1.00  0.00           H
ATOM   3886  HB3 CYX A 245      48.780  76.430  49.550  1.00  0.00           H
ATOM   3887  SG  CYX A 245      49.180  75.370  51.660  1.00  0.00           S
ATOM   3888  C   CYX A 245      50.690  78.040  48.860  1.00  0.00           C
ATOM   3889  O   CYX A 245      50.540  79.250  49.070  1.00  0.00           O
ATOM   3890  N   ARG A 246      50.830  77.590  47.570  1.00  0.00           N
ATOM   3891  H   ARG A 246      50.950  76.590  47.460  1.00  0.00           H
ATOM   3892  CA  ARG A 246      50.670  78.430  46.430  1.00  0.00           C
ATOM   3893  HA  ARG A 246      50.190  79.380  46.650  1.00  0.00           H
ATOM   3894  CB  ARG A 246      52.180  78.610  45.960  1.00  0.00           C
ATOM   3895  HB2 ARG A 246      52.700  77.650  45.970  1.00  0.00           H
ATOM   3896  HB3 ARG A 246      52.220  79.090  44.980  1.00  0.00           H
ATOM   3897  CG  ARG A 246      53.000  79.520  46.860  1.00  0.00           C
ATOM   3898  HG2 ARG A 246      52.390  80.370  47.140  1.00  0.00           H
ATOM   3899  HG3 ARG A 246      53.350  79.030  47.770  1.00  0.00           H
ATOM   3900  CD  ARG A 246      54.210  80.010  45.980  1.00  0.00           C
ATOM   3901  HD2 ARG A 246      54.590  79.170  45.390  1.00  0.00           H
ATOM   3902  HD3 ARG A 246      53.920  80.760  45.250  1.00  0.00           H
ATOM   3903  NE  ARG A 246      55.350  80.540  46.710  1.00  0.00           N
ATOM   3904  HE  ARG A 246      56.150  79.960  46.940  1.00  0.00           H
ATOM   3905  CZ  ARG A 246      55.490  81.750  47.100  1.00  0.00           C
ATOM   3906  NH1 ARG A 246      54.630  82.690  46.940  1.00  0.00           N
ATOM   3907 HH11 ARG A 246      53.740  82.560  46.490  1.00  0.00           H
ATOM   3908 HH12 ARG A 246      54.940  83.600  47.230  1.00  0.00           H
ATOM   3909  NH2 ARG A 246      56.690  82.050  47.610  1.00  0.00           N
ATOM   3910 HH21 ARG A 246      57.330  81.300  47.820  1.00  0.00           H
ATOM   3911 HH22 ARG A 246      56.890  83.010  47.840  1.00  0.00           H
ATOM   3912  C   ARG A 246      49.840  77.610  45.330  1.00  0.00           C
ATOM   3913  O   ARG A 246      49.400  76.500  45.600  1.00  0.00           O
ATOM   3914  N   PRO A 247      49.400  78.250  44.230  1.00  0.00           N
ATOM   3915  CD  PRO A 247      49.650  79.620  43.820  1.00  0.00           C
ATOM   3916  HD2 PRO A 247      50.540  79.700  43.200  1.00  0.00           H
ATOM   3917  HD3 PRO A 247      49.720  80.300  44.670  1.00  0.00           H
ATOM   3918  CG  PRO A 247      48.440  79.970  43.000  1.00  0.00           C
ATOM   3919  HG2 PRO A 247      48.530  80.800  42.290  1.00  0.00           H
ATOM   3920  HG3 PRO A 247      47.580  80.200  43.640  1.00  0.00           H
ATOM   3921  CB  PRO A 247      48.390  78.720  42.150  1.00  0.00           C
ATOM   3922  HB2 PRO A 247      49.180  78.750  41.390  1.00  0.00           H
ATOM   3923  HB3 PRO A 247      47.390  78.620  41.730  1.00  0.00           H
ATOM   3924  CA  PRO A 247      48.660  77.620  43.190  1.00  0.00           C
ATOM   3925  HA  PRO A 247      47.700  77.280  43.580  1.00  0.00           H
ATOM   3926  C   PRO A 247      49.320  76.360  42.570  1.00  0.00           C
ATOM   3927  O   PRO A 247      50.490  76.430  42.180  1.00  0.00           O
ATOM   3928  N   LYS A 248      48.700  75.140  42.530  1.00  0.00           N
ATOM   3929  H   LYS A 248      47.800  75.170  42.980  1.00  0.00           H
ATOM   3930  CA  LYS A 248      49.180  73.950  41.740  1.00  0.00           C
ATOM   3931  HA  LYS A 248      50.150  73.660  42.140  1.00  0.00           H
ATOM   3932  CB  LYS A 248      48.130  72.880  42.050  1.00  0.00           C
ATOM   3933  HB2 LYS A 248      47.950  72.850  43.120  1.00  0.00           H
ATOM   3934  HB3 LYS A 248      47.150  73.090  41.620  1.00  0.00           H
ATOM   3935  CG  LYS A 248      48.530  71.460  41.530  1.00  0.00           C
ATOM   3936  HG2 LYS A 248      48.500  71.530  40.450  1.00  0.00           H
ATOM   3937  HG3 LYS A 248      49.570  71.260  41.790  1.00  0.00           H
ATOM   3938  CD  LYS A 248      47.710  70.340  42.040  1.00  0.00           C
ATOM   3939  HD2 LYS A 248      47.820  70.380  43.130  1.00  0.00           H
ATOM   3940  HD3 LYS A 248      46.670  70.350  41.710  1.00  0.00           H
ATOM   3941  CE  LYS A 248      48.350  68.960  41.560  1.00  0.00           C
ATOM   3942  HE2 LYS A 248      48.150  68.690  40.530  1.00  0.00           H
ATOM   3943  HE3 LYS A 248      49.430  69.160  41.590  1.00  0.00           H
ATOM   3944  NZ  LYS A 248      48.100  67.830  42.510  1.00  0.00           N
ATOM   3945  HZ1 LYS A 248      48.490  66.950  42.200  1.00  0.00           H
ATOM   3946  HZ2 LYS A 248      48.460  67.920  43.460  1.00  0.00           H
ATOM   3947  HZ3 LYS A 248      47.120  67.710  42.680  1.00  0.00           H
ATOM   3948  C   LYS A 248      49.260  74.260  40.210  1.00  0.00           C
ATOM   3949  O   LYS A 248      48.260  74.590  39.580  1.00  0.00           O
ATOM   3950  N   LYS A 249      50.390  73.850  39.650  1.00  0.00           N
ATOM   3951  H   LYS A 249      51.200  73.500  40.140  1.00  0.00           H
ATOM   3952  CA  LYS A 249      50.700  74.120  38.260  1.00  0.00           C
ATOM   3953  HA  LYS A 249      50.640  75.190  38.040  1.00  0.00           H
ATOM   3954  CB  LYS A 249      52.190  73.860  37.920  1.00  0.00           C
ATOM   3955  HB2 LYS A 249      52.870  74.360  38.600  1.00  0.00           H
ATOM   3956  HB3 LYS A 249      52.430  72.800  38.000  1.00  0.00           H
ATOM   3957  CG  LYS A 249      52.570  74.170  36.460  1.00  0.00           C
ATOM   3958  HG2 LYS A 249      52.160  73.400  35.800  1.00  0.00           H
ATOM   3959  HG3 LYS A 249      52.230  75.130  36.090  1.00  0.00           H
ATOM   3960  CD  LYS A 249      54.090  74.200  36.360  1.00  0.00           C
ATOM   3961  HD2 LYS A 249      54.550  74.960  36.990  1.00  0.00           H
ATOM   3962  HD3 LYS A 249      54.490  73.220  36.630  1.00  0.00           H
ATOM   3963  CE  LYS A 249      54.310  74.430  34.880  1.00  0.00           C
ATOM   3964  HE2 LYS A 249      53.970  73.490  34.440  1.00  0.00           H
ATOM   3965  HE3 LYS A 249      53.660  75.180  34.440  1.00  0.00           H
ATOM   3966  NZ  LYS A 249      55.760  74.630  34.650  1.00  0.00           N
ATOM   3967  HZ1 LYS A 249      55.940  74.730  33.660  1.00  0.00           H
ATOM   3968  HZ2 LYS A 249      56.160  75.430  35.110  1.00  0.00           H
ATOM   3969  HZ3 LYS A 249      56.300  73.800  34.860  1.00  0.00           H
ATOM   3970  C   LYS A 249      49.730  73.440  37.230  1.00  0.00           C
ATOM   3971  O   LYS A 249      49.330  73.960  36.210  1.00  0.00           O
ATOM   3972  N   ASP A 250      49.280  72.290  37.710  1.00  0.00           N
ATOM   3973  H   ASP A 250      49.590  71.940  38.610  1.00  0.00           H
ATOM   3974  CA  ASP A 250      48.320  71.270  37.080  1.00  0.00           C
ATOM   3975  HA  ASP A 250      48.890  70.830  36.260  1.00  0.00           H
ATOM   3976  CB  ASP A 250      47.960  70.080  38.050  1.00  0.00           C
ATOM   3977  HB2 ASP A 250      47.480  70.500  38.930  1.00  0.00           H
ATOM   3978  HB3 ASP A 250      47.200  69.470  37.570  1.00  0.00           H
ATOM   3979  CG  ASP A 250      49.280  69.340  38.400  1.00  0.00           C
ATOM   3980  OD1 ASP A 250      49.290  68.120  38.320  1.00  0.00           O
ATOM   3981  OD2 ASP A 250      50.280  69.950  38.840  1.00  0.00           O
ATOM   3982  C   ASP A 250      47.090  71.890  36.410  1.00  0.00           C
ATOM   3983  O   ASP A 250      46.670  71.470  35.360  1.00  0.00           O
ATOM   3984  N   ARG A 251      46.590  72.850  37.240  1.00  0.00           N
ATOM   3985  H   ARG A 251      47.260  73.150  37.930  1.00  0.00           H
ATOM   3986  CA  ARG A 251      45.540  73.830  36.890  1.00  0.00           C
ATOM   3987  HA  ARG A 251      44.640  73.230  36.690  1.00  0.00           H
ATOM   3988  CB  ARG A 251      45.290  74.730  38.160  1.00  0.00           C
ATOM   3989  HB2 ARG A 251      46.170  75.370  38.290  1.00  0.00           H
ATOM   3990  HB3 ARG A 251      44.440  75.400  38.020  1.00  0.00           H
ATOM   3991  CG  ARG A 251      45.050  73.930  39.480  1.00  0.00           C
ATOM   3992  HG2 ARG A 251      45.850  73.240  39.740  1.00  0.00           H
ATOM   3993  HG3 ARG A 251      45.190  74.670  40.270  1.00  0.00           H
ATOM   3994  CD  ARG A 251      43.710  73.200  39.550  1.00  0.00           C
ATOM   3995  HD2 ARG A 251      43.480  72.850  40.560  1.00  0.00           H
ATOM   3996  HD3 ARG A 251      42.880  73.840  39.260  1.00  0.00           H
ATOM   3997  NE  ARG A 251      43.690  72.040  38.630  1.00  0.00           N
ATOM   3998  HE  ARG A 251      43.170  72.140  37.770  1.00  0.00           H
ATOM   3999  CZ  ARG A 251      44.020  70.830  38.900  1.00  0.00           C
ATOM   4000  NH1 ARG A 251      43.770  69.860  38.040  1.00  0.00           N
ATOM   4001 HH11 ARG A 251      43.470  70.160  37.120  1.00  0.00           H
ATOM   4002 HH12 ARG A 251      44.080  68.910  38.170  1.00  0.00           H
ATOM   4003  NH2 ARG A 251      44.670  70.570  39.990  1.00  0.00           N
ATOM   4004 HH21 ARG A 251      44.980  71.250  40.670  1.00  0.00           H
ATOM   4005 HH22 ARG A 251      44.800  69.610  40.290  1.00  0.00           H
ATOM   4006  C   ARG A 251      45.870  74.830  35.720  1.00  0.00           C
ATOM   4007  O   ARG A 251      44.870  75.230  35.190  1.00  0.00           O
ATOM   4008  N   ALA A 252      47.090  75.220  35.400  1.00  0.00           N
ATOM   4009  H   ALA A 252      47.900  74.920  35.930  1.00  0.00           H
ATOM   4010  CA  ALA A 252      47.370  75.690  34.040  1.00  0.00           C
ATOM   4011  HA  ALA A 252      46.590  76.340  33.660  1.00  0.00           H
ATOM   4012  CB  ALA A 252      48.490  76.670  34.090  1.00  0.00           C
ATOM   4013  HB1 ALA A 252      48.320  77.510  34.770  1.00  0.00           H
ATOM   4014  HB2 ALA A 252      49.420  76.150  34.300  1.00  0.00           H
ATOM   4015  HB3 ALA A 252      48.470  77.170  33.120  1.00  0.00           H
ATOM   4016  C   ALA A 252      47.620  74.560  32.970  1.00  0.00           C
ATOM   4017  O   ALA A 252      47.180  74.710  31.840  1.00  0.00           O
ATOM   4018  N   ARG A 253      48.220  73.410  33.400  1.00  0.00           N
ATOM   4019  H   ARG A 253      48.420  73.520  34.380  1.00  0.00           H
ATOM   4020  CA  ARG A 253      48.610  72.210  32.640  1.00  0.00           C
ATOM   4021  HA  ARG A 253      47.700  71.850  32.160  1.00  0.00           H
ATOM   4022  CB  ARG A 253      49.550  72.630  31.510  1.00  0.00           C
ATOM   4023  HB2 ARG A 253      49.950  71.770  30.980  1.00  0.00           H
ATOM   4024  HB3 ARG A 253      48.890  73.150  30.810  1.00  0.00           H
ATOM   4025  CG  ARG A 253      50.640  73.590  31.860  1.00  0.00           C
ATOM   4026  HG2 ARG A 253      50.240  74.550  32.190  1.00  0.00           H
ATOM   4027  HG3 ARG A 253      51.180  73.130  32.700  1.00  0.00           H
ATOM   4028  CD  ARG A 253      51.570  73.820  30.720  1.00  0.00           C
ATOM   4029  HD2 ARG A 253      51.180  74.280  29.810  1.00  0.00           H
ATOM   4030  HD3 ARG A 253      52.270  74.540  31.140  1.00  0.00           H
ATOM   4031  NE  ARG A 253      52.370  72.630  30.360  1.00  0.00           N
ATOM   4032  HE  ARG A 253      53.190  72.440  30.920  1.00  0.00           H
ATOM   4033  CZ  ARG A 253      52.230  71.860  29.260  1.00  0.00           C
ATOM   4034  NH1 ARG A 253      51.330  72.010  28.390  1.00  0.00           N
ATOM   4035 HH11 ARG A 253      50.630  72.730  28.490  1.00  0.00           H
ATOM   4036 HH12 ARG A 253      51.250  71.360  27.620  1.00  0.00           H
ATOM   4037  NH2 ARG A 253      53.080  70.920  29.010  1.00  0.00           N
ATOM   4038 HH21 ARG A 253      53.750  70.670  29.720  1.00  0.00           H
ATOM   4039 HH22 ARG A 253      53.080  70.450  28.110  1.00  0.00           H
ATOM   4040  C   ARG A 253      49.250  71.070  33.410  1.00  0.00           C
ATOM   4041  O   ARG A 253      49.980  71.390  34.400  1.00  0.00           O
ATOM   4042  N   GLN A 254      49.030  69.830  33.010  1.00  0.00           N
ATOM   4043  H   GLN A 254      48.350  69.640  32.290  1.00  0.00           H
ATOM   4044  CA  GLN A 254      49.520  68.660  33.790  1.00  0.00           C
ATOM   4045  HA  GLN A 254      49.820  68.900  34.810  1.00  0.00           H
ATOM   4046  CB  GLN A 254      48.430  67.620  33.870  1.00  0.00           C
ATOM   4047  HB2 GLN A 254      48.110  67.310  32.870  1.00  0.00           H
ATOM   4048  HB3 GLN A 254      48.770  66.700  34.350  1.00  0.00           H
ATOM   4049  CG  GLN A 254      47.270  68.180  34.740  1.00  0.00           C
ATOM   4050  HG2 GLN A 254      47.650  68.720  35.610  1.00  0.00           H
ATOM   4051  HG3 GLN A 254      46.700  68.860  34.110  1.00  0.00           H
ATOM   4052  CD  GLN A 254      46.310  67.130  35.320  1.00  0.00           C
ATOM   4053  OE1 GLN A 254      46.700  66.020  35.560  1.00  0.00           O
ATOM   4054  NE2 GLN A 254      45.090  67.470  35.650  1.00  0.00           N
ATOM   4055 HE21 GLN A 254      44.510  66.750  36.060  1.00  0.00           H
ATOM   4056 HE22 GLN A 254      44.770  68.380  35.360  1.00  0.00           H
ATOM   4057  C   GLN A 254      50.860  68.200  33.140  1.00  0.00           C
ATOM   4058  O   GLN A 254      50.840  67.570  32.070  1.00  0.00           O
ATOM   4059  N   GLU A 255      51.990  68.710  33.690  1.00  0.00           N
ATOM   4060  H   GLU A 255      51.960  69.350  34.480  1.00  0.00           H
ATOM   4061  CA  GLU A 255      53.250  68.220  33.210  1.00  0.00           C
ATOM   4062  HA  GLU A 255      53.220  68.360  32.130  1.00  0.00           H
ATOM   4063  CB  GLU A 255      54.430  69.070  33.770  1.00  0.00           C
ATOM   4064  HB2 GLU A 255      54.470  68.800  34.830  1.00  0.00           H
ATOM   4065  HB3 GLU A 255      55.300  68.660  33.270  1.00  0.00           H
ATOM   4066  CG  GLU A 255      54.350  70.600  33.610  1.00  0.00           C
ATOM   4067  HG2 GLU A 255      53.340  70.910  33.840  1.00  0.00           H
ATOM   4068  HG3 GLU A 255      55.030  70.990  34.370  1.00  0.00           H
ATOM   4069  CD  GLU A 255      54.600  71.180  32.140  1.00  0.00           C
ATOM   4070  OE1 GLU A 255      54.970  72.390  32.020  1.00  0.00           O
ATOM   4071  OE2 GLU A 255      54.600  70.390  31.230  1.00  0.00           O
ATOM   4072  C   GLU A 255      53.570  66.730  33.390  1.00  0.00           C
ATOM   4073  O   GLU A 255      54.300  66.130  32.660  1.00  0.00           O
ATOM   4074  N   ASN A 256      53.260  66.140  34.560  1.00  0.00           N
ATOM   4075  H   ASN A 256      52.680  66.760  35.110  1.00  0.00           H
ATOM   4076  CA  ASN A 256      53.670  64.860  35.040  1.00  0.00           C
ATOM   4077  HA  ASN A 256      54.260  64.370  34.250  1.00  0.00           H
ATOM   4078  CB  ASN A 256      54.500  65.120  36.320  1.00  0.00           C
ATOM   4079  HB2 ASN A 256      53.860  65.730  36.970  1.00  0.00           H
ATOM   4080  HB3 ASN A 256      54.640  64.120  36.710  1.00  0.00           H
ATOM   4081  CG  ASN A 256      55.700  65.900  36.000  1.00  0.00           C
ATOM   4082  OD1 ASN A 256      56.350  65.640  34.970  1.00  0.00           O
ATOM   4083  ND2 ASN A 256      56.040  66.780  36.850  1.00  0.00           N
ATOM   4084 HD21 ASN A 256      56.870  67.350  36.720  1.00  0.00           H
ATOM   4085 HD22 ASN A 256      55.350  67.030  37.540  1.00  0.00           H
ATOM   4086  C   ASN A 256      52.400  63.980  35.280  1.00  0.00           C
ATOM   4087  O   ASN A 256      51.660  64.210  36.270  1.00  0.00           O
ATOM   4088  N   PRO A 257      52.090  62.950  34.490  1.00  0.00           N
ATOM   4089  CD  PRO A 257      52.850  62.530  33.340  1.00  0.00           C
ATOM   4090  HD2 PRO A 257      53.880  62.320  33.620  1.00  0.00           H
ATOM   4091  HD3 PRO A 257      52.690  63.210  32.500  1.00  0.00           H
ATOM   4092  CG  PRO A 257      52.230  61.220  32.860  1.00  0.00           C
ATOM   4093  HG2 PRO A 257      52.560  60.330  33.390  1.00  0.00           H
ATOM   4094  HG3 PRO A 257      52.420  61.040  31.800  1.00  0.00           H
ATOM   4095  CB  PRO A 257      50.740  61.380  33.270  1.00  0.00           C
ATOM   4096  HB2 PRO A 257      50.280  60.410  33.430  1.00  0.00           H
ATOM   4097  HB3 PRO A 257      50.130  61.930  32.560  1.00  0.00           H
ATOM   4098  CA  PRO A 257      50.840  62.150  34.620  1.00  0.00           C
ATOM   4099  HA  PRO A 257      49.930  62.750  34.590  1.00  0.00           H
ATOM   4100  C   PRO A 257      50.970  61.220  35.840  1.00  0.00           C
ATOM   4101  O   PRO A 257      52.020  60.910  36.350  1.00  0.00           O
ATOM   4102  N   CYX A 258      49.850  60.820  36.440  1.00  0.00           N
ATOM   4103  H   CYX A 258      48.930  61.090  36.110  1.00  0.00           H
ATOM   4104  CA  CYX A 258      49.780  60.200  37.810  1.00  0.00           C
ATOM   4105  HA  CYX A 258      50.600  59.480  37.770  1.00  0.00           H
ATOM   4106  CB  CYX A 258      49.870  61.280  38.900  1.00  0.00           C
ATOM   4107  HB2 CYX A 258      50.490  62.080  38.490  1.00  0.00           H
ATOM   4108  HB3 CYX A 258      48.940  61.810  39.100  1.00  0.00           H
ATOM   4109  SG  CYX A 258      50.570  60.640  40.470  1.00  0.00           S
ATOM   4110  C   CYX A 258      48.470  59.480  37.940  1.00  0.00           C
ATOM   4111  O   CYX A 258      47.470  60.160  37.940  1.00  0.00           O
ATOM   4112  N   GLY A 259      48.500  58.140  37.810  1.00  0.00           N
ATOM   4113  H   GLY A 259      49.310  57.590  37.540  1.00  0.00           H
ATOM   4114  CA  GLY A 259      47.250  57.380  37.610  1.00  0.00           C
ATOM   4115  HA2 GLY A 259      46.480  57.620  38.350  1.00  0.00           H
ATOM   4116  HA3 GLY A 259      46.900  57.660  36.620  1.00  0.00           H
ATOM   4117  C   GLY A 259      47.410  55.840  37.640  1.00  0.00           C
ATOM   4118  O   GLY A 259      48.500  55.400  37.490  1.00  0.00           O
ATOM   4119  N   PRO A 260      46.320  55.070  37.710  1.00  0.00           N
ATOM   4120  CD  PRO A 260      44.960  55.540  37.600  1.00  0.00           C
ATOM   4121  HD2 PRO A 260      44.920  56.410  36.960  1.00  0.00           H
ATOM   4122  HD3 PRO A 260      44.620  55.940  38.550  1.00  0.00           H
ATOM   4123  CG  PRO A 260      44.110  54.410  37.100  1.00  0.00           C
ATOM   4124  HG2 PRO A 260      44.130  54.300  36.020  1.00  0.00           H
ATOM   4125  HG3 PRO A 260      43.140  54.590  37.570  1.00  0.00           H
ATOM   4126  CB  PRO A 260      44.880  53.240  37.790  1.00  0.00           C
ATOM   4127  HB2 PRO A 260      44.570  52.260  37.440  1.00  0.00           H
ATOM   4128  HB3 PRO A 260      44.620  53.210  38.850  1.00  0.00           H
ATOM   4129  CA  PRO A 260      46.320  53.650  37.660  1.00  0.00           C
ATOM   4130  HA  PRO A 260      46.910  53.220  38.460  1.00  0.00           H
ATOM   4131  C   PRO A 260      46.830  53.140  36.280  1.00  0.00           C
ATOM   4132  O   PRO A 260      46.760  53.820  35.290  1.00  0.00           O
ATOM   4133  N   CYX A 261      47.150  51.820  36.240  1.00  0.00           N
ATOM   4134  H   CYX A 261      46.890  51.280  37.050  1.00  0.00           H
ATOM   4135  CA  CYX A 261      47.370  51.160  34.990  1.00  0.00           C
ATOM   4136  HA  CYX A 261      48.100  51.790  34.480  1.00  0.00           H
ATOM   4137  CB  CYX A 261      47.880  49.780  35.190  1.00  0.00           C
ATOM   4138  HB2 CYX A 261      48.680  49.840  35.940  1.00  0.00           H
ATOM   4139  HB3 CYX A 261      47.050  49.180  35.550  1.00  0.00           H
ATOM   4140  SG  CYX A 261      48.670  48.970  33.630  1.00  0.00           S
ATOM   4141  C   CYX A 261      46.140  51.130  34.090  1.00  0.00           C
ATOM   4142  O   CYX A 261      46.150  51.210  32.860  1.00  0.00           O
ATOM   4143  N   SER A 262      45.010  50.930  34.760  1.00  0.00           N
ATOM   4144  H   SER A 262      45.050  50.930  35.770  1.00  0.00           H
ATOM   4145  CA  SER A 262      43.700  50.680  34.100  1.00  0.00           C
ATOM   4146  HA  SER A 262      43.490  51.420  33.330  1.00  0.00           H
ATOM   4147  CB  SER A 262      43.670  49.340  33.330  1.00  0.00           C
ATOM   4148  HB2 SER A 262      44.470  49.210  32.600  1.00  0.00           H
ATOM   4149  HB3 SER A 262      43.790  48.560  34.080  1.00  0.00           H
ATOM   4150  OG  SER A 262      42.440  49.210  32.540  1.00  0.00           O
ATOM   4151  HG  SER A 262      42.490  49.690  31.710  1.00  0.00           H
ATOM   4152  C   SER A 262      42.510  50.820  35.080  1.00  0.00           C
ATOM   4153  O   SER A 262      42.560  50.330  36.180  1.00  0.00           O
ATOM   4154  N   GLU A 263      41.480  51.580  34.680  1.00  0.00           N
ATOM   4155  H   GLU A 263      41.460  51.950  33.740  1.00  0.00           H
ATOM   4156  CA  GLU A 263      40.200  51.540  35.370  1.00  0.00           C
ATOM   4157  HA  GLU A 263      40.310  51.430  36.440  1.00  0.00           H
ATOM   4158  CB  GLU A 263      39.330  52.800  35.230  1.00  0.00           C
ATOM   4159  HB2 GLU A 263      39.120  52.800  34.160  1.00  0.00           H
ATOM   4160  HB3 GLU A 263      38.430  52.680  35.820  1.00  0.00           H
ATOM   4161  CG  GLU A 263      40.000  54.190  35.670  1.00  0.00           C
ATOM   4162  HG2 GLU A 263      41.060  54.130  35.410  1.00  0.00           H
ATOM   4163  HG3 GLU A 263      39.520  54.980  35.090  1.00  0.00           H
ATOM   4164  CD  GLU A 263      40.030  54.400  37.170  1.00  0.00           C
ATOM   4165  OE1 GLU A 263      39.700  55.530  37.540  1.00  0.00           O
ATOM   4166  OE2 GLU A 263      40.450  53.490  37.940  1.00  0.00           O
ATOM   4167  C   GLU A 263      39.370  50.250  34.940  1.00  0.00           C
ATOM   4168  O   GLU A 263      38.810  49.680  35.830  1.00  0.00           O
ATOM   4169  N   ARG A 264      39.330  49.910  33.670  1.00  0.00           N
ATOM   4170  H   ARG A 264      39.900  50.430  33.020  1.00  0.00           H
ATOM   4171  CA  ARG A 264      38.600  48.710  33.160  1.00  0.00           C
ATOM   4172  HA  ARG A 264      37.600  48.770  33.570  1.00  0.00           H
ATOM   4173  CB  ARG A 264      38.660  48.700  31.620  1.00  0.00           C
ATOM   4174  HB2 ARG A 264      39.670  48.890  31.270  1.00  0.00           H
ATOM   4175  HB3 ARG A 264      38.350  47.710  31.290  1.00  0.00           H
ATOM   4176  CG  ARG A 264      37.640  49.710  31.110  1.00  0.00           C
ATOM   4177  HG2 ARG A 264      36.650  49.270  31.200  1.00  0.00           H
ATOM   4178  HG3 ARG A 264      37.650  50.550  31.810  1.00  0.00           H
ATOM   4179  CD  ARG A 264      38.050  50.250  29.770  1.00  0.00           C
ATOM   4180  HD2 ARG A 264      39.090  50.570  29.790  1.00  0.00           H
ATOM   4181  HD3 ARG A 264      37.960  49.400  29.100  1.00  0.00           H
ATOM   4182  NE  ARG A 264      37.360  51.460  29.330  1.00  0.00           N
ATOM   4183  HE  ARG A 264      36.580  51.310  28.700  1.00  0.00           H
ATOM   4184  CZ  ARG A 264      37.450  52.640  29.760  1.00  0.00           C
ATOM   4185  NH1 ARG A 264      38.300  52.980  30.690  1.00  0.00           N
ATOM   4186 HH11 ARG A 264      39.000  52.350  31.050  1.00  0.00           H
ATOM   4187 HH12 ARG A 264      38.260  53.900  31.110  1.00  0.00           H
ATOM   4188  NH2 ARG A 264      36.650  53.550  29.300  1.00  0.00           N
ATOM   4189 HH21 ARG A 264      36.010  53.350  28.540  1.00  0.00           H
ATOM   4190 HH22 ARG A 264      36.760  54.460  29.710  1.00  0.00           H
ATOM   4191  C   ARG A 264      39.260  47.390  33.690  1.00  0.00           C
ATOM   4192  O   ARG A 264      38.400  46.470  33.930  1.00  0.00           O
ATOM   4193  N   ARG A 265      40.560  47.340  33.960  1.00  0.00           N
ATOM   4194  H   ARG A 265      41.180  48.060  33.630  1.00  0.00           H
ATOM   4195  CA  ARG A 265      41.260  46.050  34.350  1.00  0.00           C
ATOM   4196  HA  ARG A 265      40.480  45.310  34.530  1.00  0.00           H
ATOM   4197  CB  ARG A 265      42.180  45.580  33.130  1.00  0.00           C
ATOM   4198  HB2 ARG A 265      43.070  46.200  33.070  1.00  0.00           H
ATOM   4199  HB3 ARG A 265      42.420  44.530  33.250  1.00  0.00           H
ATOM   4200  CG  ARG A 265      41.480  45.520  31.730  1.00  0.00           C
ATOM   4201  HG2 ARG A 265      40.560  44.940  31.660  1.00  0.00           H
ATOM   4202  HG3 ARG A 265      41.240  46.550  31.500  1.00  0.00           H
ATOM   4203  CD  ARG A 265      42.540  45.120  30.640  1.00  0.00           C
ATOM   4204  HD2 ARG A 265      42.180  45.380  29.650  1.00  0.00           H
ATOM   4205  HD3 ARG A 265      43.460  45.700  30.760  1.00  0.00           H
ATOM   4206  NE  ARG A 265      42.760  43.670  30.620  1.00  0.00           N
ATOM   4207  HE  ARG A 265      42.120  43.070  31.110  1.00  0.00           H
ATOM   4208  CZ  ARG A 265      43.790  43.070  30.090  1.00  0.00           C
ATOM   4209  NH1 ARG A 265      44.650  43.790  29.470  1.00  0.00           N
ATOM   4210 HH11 ARG A 265      44.420  44.740  29.220  1.00  0.00           H
ATOM   4211 HH12 ARG A 265      45.450  43.270  29.140  1.00  0.00           H
ATOM   4212  NH2 ARG A 265      44.010  41.810  30.200  1.00  0.00           N
ATOM   4213 HH21 ARG A 265      43.470  41.210  30.810  1.00  0.00           H
ATOM   4214 HH22 ARG A 265      44.850  41.440  29.780  1.00  0.00           H
ATOM   4215  C   ARG A 265      42.070  46.240  35.670  1.00  0.00           C
ATOM   4216  O   ARG A 265      41.480  46.580  36.680  1.00  0.00           O
ATOM   4217  N   LYS A 266      43.380  46.040  35.680  1.00  0.00           N
ATOM   4218  H   LYS A 266      43.860  45.760  34.840  1.00  0.00           H
ATOM   4219  CA  LYS A 266      44.240  45.990  36.920  1.00  0.00           C
ATOM   4220  HA  LYS A 266      43.640  45.500  37.690  1.00  0.00           H
ATOM   4221  CB  LYS A 266      45.540  45.170  36.610  1.00  0.00           C
ATOM   4222  HB2 LYS A 266      45.990  45.620  35.730  1.00  0.00           H
ATOM   4223  HB3 LYS A 266      46.250  45.260  37.440  1.00  0.00           H
ATOM   4224  CG  LYS A 266      45.240  43.710  36.570  1.00  0.00           C
ATOM   4225  HG2 LYS A 266      44.780  43.370  37.500  1.00  0.00           H
ATOM   4226  HG3 LYS A 266      44.550  43.600  35.740  1.00  0.00           H
ATOM   4227  CD  LYS A 266      46.480  42.890  36.180  1.00  0.00           C
ATOM   4228  HD2 LYS A 266      46.950  43.160  35.240  1.00  0.00           H
ATOM   4229  HD3 LYS A 266      47.330  43.010  36.850  1.00  0.00           H
ATOM   4230  CE  LYS A 266      46.080  41.380  36.000  1.00  0.00           C
ATOM   4231  HE2 LYS A 266      45.680  40.980  36.930  1.00  0.00           H
ATOM   4232  HE3 LYS A 266      45.280  41.360  35.270  1.00  0.00           H
ATOM   4233  NZ  LYS A 266      47.180  40.620  35.430  1.00  0.00           N
ATOM   4234  HZ1 LYS A 266      47.590  41.010  34.590  1.00  0.00           H
ATOM   4235  HZ2 LYS A 266      47.980  40.500  36.030  1.00  0.00           H
ATOM   4236  HZ3 LYS A 266      46.930  39.650  35.300  1.00  0.00           H
ATOM   4237  C   LYS A 266      44.630  47.370  37.370  1.00  0.00           C
ATOM   4238  O   LYS A 266      45.050  48.170  36.510  1.00  0.00           O
ATOM   4239  N   HIE A 267      44.500  47.710  38.640  1.00  0.00           N
ATOM   4240  H   HIE A 267      44.010  47.010  39.180  1.00  0.00           H
ATOM   4241  CA  HIE A 267      44.730  49.070  39.210  1.00  0.00           C
ATOM   4242  HA  HIE A 267      44.380  49.910  38.610  1.00  0.00           H
ATOM   4243  CB  HIE A 267      43.940  49.260  40.500  1.00  0.00           C
ATOM   4244  HB2 HIE A 267      44.180  50.210  40.960  1.00  0.00           H
ATOM   4245  HB3 HIE A 267      42.880  49.300  40.230  1.00  0.00           H
ATOM   4246  CG  HIE A 267      44.050  48.170  41.470  1.00  0.00           C
ATOM   4247  ND1 HIE A 267      45.080  47.890  42.410  1.00  0.00           N
ATOM   4248  CE1 HIE A 267      44.640  46.860  43.130  1.00  0.00           C
ATOM   4249  HE1 HIE A 267      45.170  46.320  43.890  1.00  0.00           H
ATOM   4250  NE2 HIE A 267      43.460  46.440  42.740  1.00  0.00           N
ATOM   4251  HE2 HIE A 267      42.930  45.660  43.090  1.00  0.00           H
ATOM   4252  CD2 HIE A 267      43.060  47.260  41.690  1.00  0.00           C
ATOM   4253  HD2 HIE A 267      42.100  47.190  41.210  1.00  0.00           H
ATOM   4254  C   HIE A 267      46.190  49.410  39.330  1.00  0.00           C
ATOM   4255  O   HIE A 267      46.630  50.460  38.830  1.00  0.00           O
ATOM   4256  N   LEU A 268      46.930  48.620  40.150  1.00  0.00           N
ATOM   4257  H   LEU A 268      46.540  47.810  40.610  1.00  0.00           H
ATOM   4258  CA  LEU A 268      48.380  48.740  40.320  1.00  0.00           C
ATOM   4259  HA  LEU A 268      48.680  47.960  41.020  1.00  0.00           H
ATOM   4260  CB  LEU A 268      49.080  48.420  38.950  1.00  0.00           C
ATOM   4261  HB2 LEU A 268      48.900  49.290  38.330  1.00  0.00           H
ATOM   4262  HB3 LEU A 268      50.140  48.350  39.210  1.00  0.00           H
ATOM   4263  CG  LEU A 268      48.600  47.120  38.280  1.00  0.00           C
ATOM   4264  HG  LEU A 268      47.620  47.260  37.830  1.00  0.00           H
ATOM   4265  CD1 LEU A 268      49.540  46.920  37.090  1.00  0.00           C
ATOM   4266 HD11 LEU A 268      49.510  46.000  36.510  1.00  0.00           H
ATOM   4267 HD12 LEU A 268      49.460  47.720  36.350  1.00  0.00           H
ATOM   4268 HD13 LEU A 268      50.550  46.990  37.490  1.00  0.00           H
ATOM   4269  CD2 LEU A 268      48.710  45.910  39.140  1.00  0.00           C
ATOM   4270 HD21 LEU A 268      49.680  45.760  39.600  1.00  0.00           H
ATOM   4271 HD22 LEU A 268      47.900  45.900  39.870  1.00  0.00           H
ATOM   4272 HD23 LEU A 268      48.460  44.990  38.600  1.00  0.00           H
ATOM   4273  C   LEU A 268      48.730  50.110  40.880  1.00  0.00           C
ATOM   4274  O   LEU A 268      49.750  50.700  40.590  1.00  0.00           O
ATOM   4275  N   PHE A 269      47.820  50.680  41.680  1.00  0.00           N
ATOM   4276  H   PHE A 269      47.060  50.120  42.030  1.00  0.00           H
ATOM   4277  CA  PHE A 269      47.850  52.050  42.140  1.00  0.00           C
ATOM   4278  HA  PHE A 269      48.910  52.210  42.360  1.00  0.00           H
ATOM   4279  CB  PHE A 269      47.440  52.950  40.950  1.00  0.00           C
ATOM   4280  HB2 PHE A 269      48.070  52.670  40.110  1.00  0.00           H
ATOM   4281  HB3 PHE A 269      46.440  52.590  40.750  1.00  0.00           H
ATOM   4282  CG  PHE A 269      47.460  54.460  41.140  1.00  0.00           C
ATOM   4283  CD1 PHE A 269      46.290  55.150  41.480  1.00  0.00           C
ATOM   4284  HD1 PHE A 269      45.290  54.740  41.470  1.00  0.00           H
ATOM   4285  CE1 PHE A 269      46.360  56.540  41.550  1.00  0.00           C
ATOM   4286  HE1 PHE A 269      45.460  57.120  41.660  1.00  0.00           H
ATOM   4287  CZ  PHE A 269      47.590  57.220  41.390  1.00  0.00           C
ATOM   4288  HZ  PHE A 269      47.560  58.280  41.560  1.00  0.00           H
ATOM   4289  CE2 PHE A 269      48.780  56.480  41.270  1.00  0.00           C
ATOM   4290  HE2 PHE A 269      49.750  56.920  41.140  1.00  0.00           H
ATOM   4291  CD2 PHE A 269      48.700  55.120  41.180  1.00  0.00           C
ATOM   4292  HD2 PHE A 269      49.600  54.520  41.230  1.00  0.00           H
ATOM   4293  C   PHE A 269      47.030  52.220  43.430  1.00  0.00           C
ATOM   4294  O   PHE A 269      45.800  52.380  43.350  1.00  0.00           O
ATOM   4295  N   VAL A 270      47.570  52.170  44.630  1.00  0.00           N
ATOM   4296  H   VAL A 270      48.580  52.220  44.630  1.00  0.00           H
ATOM   4297  CA  VAL A 270      46.850  52.060  45.950  1.00  0.00           C
ATOM   4298  HA  VAL A 270      45.880  52.540  45.920  1.00  0.00           H
ATOM   4299  CB  VAL A 270      46.670  50.590  46.520  1.00  0.00           C
ATOM   4300  HB  VAL A 270      47.680  50.180  46.660  1.00  0.00           H
ATOM   4301  CG1 VAL A 270      45.920  50.590  47.860  1.00  0.00           C
ATOM   4302 HG11 VAL A 270      46.420  51.180  48.630  1.00  0.00           H
ATOM   4303 HG12 VAL A 270      44.980  51.070  47.610  1.00  0.00           H
ATOM   4304 HG13 VAL A 270      45.770  49.580  48.260  1.00  0.00           H
ATOM   4305  CG2 VAL A 270      46.000  49.650  45.510  1.00  0.00           C
ATOM   4306 HG21 VAL A 270      45.880  48.720  46.070  1.00  0.00           H
ATOM   4307 HG22 VAL A 270      45.040  50.100  45.280  1.00  0.00           H
ATOM   4308 HG23 VAL A 270      46.690  49.540  44.670  1.00  0.00           H
ATOM   4309  C   VAL A 270      47.750  52.830  46.930  1.00  0.00           C
ATOM   4310  O   VAL A 270      48.800  52.330  47.220  1.00  0.00           O
ATOM   4311  N   GLN A 271      47.460  54.050  47.340  1.00  0.00           N
ATOM   4312  H   GLN A 271      46.680  54.530  46.930  1.00  0.00           H
ATOM   4313  CA  GLN A 271      48.320  54.910  48.160  1.00  0.00           C
ATOM   4314  HA  GLN A 271      49.110  55.260  47.490  1.00  0.00           H
ATOM   4315  CB  GLN A 271      47.540  56.070  48.720  1.00  0.00           C
ATOM   4316  HB2 GLN A 271      46.790  55.680  49.410  1.00  0.00           H
ATOM   4317  HB3 GLN A 271      48.240  56.700  49.260  1.00  0.00           H
ATOM   4318  CG  GLN A 271      46.920  56.990  47.600  1.00  0.00           C
ATOM   4319  HG2 GLN A 271      47.710  57.470  47.030  1.00  0.00           H
ATOM   4320  HG3 GLN A 271      46.400  56.360  46.880  1.00  0.00           H
ATOM   4321  CD  GLN A 271      45.970  58.060  48.030  1.00  0.00           C
ATOM   4322  OE1 GLN A 271      44.810  58.120  47.740  1.00  0.00           O
ATOM   4323  NE2 GLN A 271      46.500  59.060  48.720  1.00  0.00           N
ATOM   4324 HE21 GLN A 271      45.970  59.920  48.660  1.00  0.00           H
ATOM   4325 HE22 GLN A 271      47.450  58.970  49.060  1.00  0.00           H
ATOM   4326  C   GLN A 271      49.060  54.200  49.320  1.00  0.00           C
ATOM   4327  O   GLN A 271      48.520  53.320  50.060  1.00  0.00           O
ATOM   4328  N   ASP A 272      50.270  54.610  49.700  1.00  0.00           N
ATOM   4329  H   ASP A 272      50.670  55.300  49.080  1.00  0.00           H
ATOM   4330  CA  ASP A 272      51.100  54.240  50.880  1.00  0.00           C
ATOM   4331  HA  ASP A 272      51.450  53.210  50.780  1.00  0.00           H
ATOM   4332  CB  ASP A 272      52.430  55.120  50.840  1.00  0.00           C
ATOM   4333  HB2 ASP A 272      53.030  54.740  50.020  1.00  0.00           H
ATOM   4334  HB3 ASP A 272      52.140  56.140  50.630  1.00  0.00           H
ATOM   4335  CG  ASP A 272      53.290  54.910  52.080  1.00  0.00           C
ATOM   4336  OD1 ASP A 272      53.210  55.620  53.110  1.00  0.00           O
ATOM   4337  OD2 ASP A 272      54.160  54.010  52.120  1.00  0.00           O
ATOM   4338  C   ASP A 272      50.380  54.310  52.210  1.00  0.00           C
ATOM   4339  O   ASP A 272      49.720  55.310  52.510  1.00  0.00           O
ATOM   4340  N   PRO A 273      50.450  53.280  53.100  1.00  0.00           N
ATOM   4341  CD  PRO A 273      51.230  52.050  52.950  1.00  0.00           C
ATOM   4342  HD2 PRO A 273      52.270  52.250  53.190  1.00  0.00           H
ATOM   4343  HD3 PRO A 273      51.050  51.570  51.990  1.00  0.00           H
ATOM   4344  CG  PRO A 273      50.760  51.070  54.050  1.00  0.00           C
ATOM   4345  HG2 PRO A 273      51.590  50.490  54.450  1.00  0.00           H
ATOM   4346  HG3 PRO A 273      49.940  50.480  53.650  1.00  0.00           H
ATOM   4347  CB  PRO A 273      50.180  52.040  55.140  1.00  0.00           C
ATOM   4348  HB2 PRO A 273      51.090  52.370  55.630  1.00  0.00           H
ATOM   4349  HB3 PRO A 273      49.450  51.600  55.820  1.00  0.00           H
ATOM   4350  CA  PRO A 273      49.680  53.210  54.310  1.00  0.00           C
ATOM   4351  HA  PRO A 273      48.640  52.990  54.100  1.00  0.00           H
ATOM   4352  C   PRO A 273      49.680  54.410  55.150  1.00  0.00           C
ATOM   4353  O   PRO A 273      48.730  54.700  55.860  1.00  0.00           O
ATOM   4354  N   GLN A 274      50.860  55.180  55.200  1.00  0.00           N
ATOM   4355  H   GLN A 274      51.560  54.970  54.510  1.00  0.00           H
ATOM   4356  CA  GLN A 274      51.080  56.240  56.220  1.00  0.00           C
ATOM   4357  HA  GLN A 274      50.230  56.340  56.900  1.00  0.00           H
ATOM   4358  CB  GLN A 274      52.140  55.850  57.300  1.00  0.00           C
ATOM   4359  HB2 GLN A 274      53.120  55.980  56.860  1.00  0.00           H
ATOM   4360  HB3 GLN A 274      52.090  56.500  58.180  1.00  0.00           H
ATOM   4361  CG  GLN A 274      52.160  54.380  57.750  1.00  0.00           C
ATOM   4362  HG2 GLN A 274      52.330  53.710  56.910  1.00  0.00           H
ATOM   4363  HG3 GLN A 274      52.770  54.180  58.630  1.00  0.00           H
ATOM   4364  CD  GLN A 274      50.840  53.870  58.310  1.00  0.00           C
ATOM   4365  OE1 GLN A 274      50.000  54.630  58.810  1.00  0.00           O
ATOM   4366  NE2 GLN A 274      50.630  52.630  58.400  1.00  0.00           N
ATOM   4367 HE21 GLN A 274      49.790  52.360  58.880  1.00  0.00           H
ATOM   4368 HE22 GLN A 274      51.320  51.980  58.060  1.00  0.00           H
ATOM   4369  C   GLN A 274      51.230  57.630  55.690  1.00  0.00           C
ATOM   4370  O   GLN A 274      50.510  58.530  56.180  1.00  0.00           O
ATOM   4371  N   THR A 275      52.190  57.810  54.830  1.00  0.00           N
ATOM   4372  H   THR A 275      52.700  57.000  54.520  1.00  0.00           H
ATOM   4373  CA  THR A 275      52.410  59.120  54.280  1.00  0.00           C
ATOM   4374  HA  THR A 275      52.300  59.830  55.090  1.00  0.00           H
ATOM   4375  CB  THR A 275      53.790  59.180  53.690  1.00  0.00           C
ATOM   4376  HB  THR A 275      53.970  60.180  53.290  1.00  0.00           H
ATOM   4377  CG2 THR A 275      54.960  59.050  54.670  1.00  0.00           C
ATOM   4378 HG21 THR A 275      54.870  59.790  55.470  1.00  0.00           H
ATOM   4379 HG22 THR A 275      54.960  58.060  55.120  1.00  0.00           H
ATOM   4380 HG23 THR A 275      55.840  59.250  54.050  1.00  0.00           H
ATOM   4381  OG1 THR A 275      53.950  58.260  52.610  1.00  0.00           O
ATOM   4382  HG1 THR A 275      53.740  57.380  52.930  1.00  0.00           H
ATOM   4383  C   THR A 275      51.400  59.450  53.180  1.00  0.00           C
ATOM   4384  O   THR A 275      51.110  60.610  52.980  1.00  0.00           O
ATOM   4385  N   CYX A 276      50.740  58.490  52.490  1.00  0.00           N
ATOM   4386  H   CYX A 276      51.030  57.560  52.770  1.00  0.00           H
ATOM   4387  CA  CYX A 276      49.640  58.500  51.570  1.00  0.00           C
ATOM   4388  HA  CYX A 276      49.300  57.470  51.670  1.00  0.00           H
ATOM   4389  CB  CYX A 276      48.420  59.340  52.130  1.00  0.00           C
ATOM   4390  HB2 CYX A 276      48.770  60.330  52.430  1.00  0.00           H
ATOM   4391  HB3 CYX A 276      47.680  59.440  51.340  1.00  0.00           H
ATOM   4392  SG  CYX A 276      47.550  58.630  53.520  1.00  0.00           S
ATOM   4393  C   CYX A 276      50.120  59.020  50.170  1.00  0.00           C
ATOM   4394  O   CYX A 276      49.270  59.230  49.300  1.00  0.00           O
ATOM   4395  N   LYS A 277      51.410  58.950  49.880  1.00  0.00           N
ATOM   4396  H   LYS A 277      52.040  58.760  50.640  1.00  0.00           H
ATOM   4397  CA  LYS A 277      52.040  58.920  48.550  1.00  0.00           C
ATOM   4398  HA  LYS A 277      51.770  59.830  48.000  1.00  0.00           H
ATOM   4399  CB  LYS A 277      53.570  58.790  48.620  1.00  0.00           C
ATOM   4400  HB2 LYS A 277      53.840  57.830  49.070  1.00  0.00           H
ATOM   4401  HB3 LYS A 277      53.880  58.710  47.580  1.00  0.00           H
ATOM   4402  CG  LYS A 277      54.200  59.870  49.410  1.00  0.00           C
ATOM   4403  HG2 LYS A 277      54.000  60.830  48.930  1.00  0.00           H
ATOM   4404  HG3 LYS A 277      53.750  59.930  50.400  1.00  0.00           H
ATOM   4405  CD  LYS A 277      55.710  59.600  49.420  1.00  0.00           C
ATOM   4406  HD2 LYS A 277      56.000  58.650  49.880  1.00  0.00           H
ATOM   4407  HD3 LYS A 277      56.080  59.440  48.410  1.00  0.00           H
ATOM   4408  CE  LYS A 277      56.590  60.690  50.070  1.00  0.00           C
ATOM   4409  HE2 LYS A 277      56.070  60.960  50.990  1.00  0.00           H
ATOM   4410  HE3 LYS A 277      57.620  60.360  50.230  1.00  0.00           H
ATOM   4411  NZ  LYS A 277      56.570  61.950  49.240  1.00  0.00           N
ATOM   4412  HZ1 LYS A 277      56.840  62.710  49.850  1.00  0.00           H
ATOM   4413  HZ2 LYS A 277      57.190  61.850  48.450  1.00  0.00           H
ATOM   4414  HZ3 LYS A 277      55.600  62.100  49.010  1.00  0.00           H
ATOM   4415  C   LYS A 277      51.400  57.800  47.740  1.00  0.00           C
ATOM   4416  O   LYS A 277      51.060  56.790  48.280  1.00  0.00           O
ATOM   4417  N   CYX A 278      51.370  58.020  46.410  1.00  0.00           N
ATOM   4418  H   CYX A 278      51.600  58.930  46.050  1.00  0.00           H
ATOM   4419  CA  CYX A 278      51.030  56.970  45.490  1.00  0.00           C
ATOM   4420  HA  CYX A 278      50.080  56.490  45.710  1.00  0.00           H
ATOM   4421  CB  CYX A 278      51.060  57.460  44.110  1.00  0.00           C
ATOM   4422  HB2 CYX A 278      52.060  57.700  43.740  1.00  0.00           H
ATOM   4423  HB3 CYX A 278      50.630  56.650  43.530  1.00  0.00           H
ATOM   4424  SG  CYX A 278      50.070  58.920  43.680  1.00  0.00           S
ATOM   4425  C   CYX A 278      51.960  55.680  45.570  1.00  0.00           C
ATOM   4426  O   CYX A 278      53.150  55.780  45.890  1.00  0.00           O
ATOM   4427  N   SER A 279      51.440  54.470  45.200  1.00  0.00           N
ATOM   4428  H   SER A 279      50.460  54.430  44.980  1.00  0.00           H
ATOM   4429  CA  SER A 279      52.210  53.270  45.620  1.00  0.00           C
ATOM   4430  HA  SER A 279      53.220  53.370  45.240  1.00  0.00           H
ATOM   4431  CB  SER A 279      52.220  53.170  47.150  1.00  0.00           C
ATOM   4432  HB2 SER A 279      52.530  54.170  47.460  1.00  0.00           H
ATOM   4433  HB3 SER A 279      51.190  53.020  47.470  1.00  0.00           H
ATOM   4434  OG  SER A 279      53.020  52.170  47.600  1.00  0.00           O
ATOM   4435  HG  SER A 279      53.130  52.400  48.520  1.00  0.00           H
ATOM   4436  C   SER A 279      51.550  52.060  44.920  1.00  0.00           C
ATOM   4437  O   SER A 279      50.470  52.190  44.310  1.00  0.00           O
ATOM   4438  N   CYX A 280      52.220  50.900  44.970  1.00  0.00           N
ATOM   4439  H   CYX A 280      52.980  50.780  45.630  1.00  0.00           H
ATOM   4440  CA  CYX A 280      51.600  49.630  44.540  1.00  0.00           C
ATOM   4441  HA  CYX A 280      50.510  49.640  44.580  1.00  0.00           H
ATOM   4442  CB  CYX A 280      51.920  49.450  43.030  1.00  0.00           C
ATOM   4443  HB2 CYX A 280      51.600  50.310  42.440  1.00  0.00           H
ATOM   4444  HB3 CYX A 280      52.990  49.410  42.790  1.00  0.00           H
ATOM   4445  SG  CYX A 280      51.340  47.950  42.330  1.00  0.00           S
ATOM   4446  C   CYX A 280      52.130  48.450  45.330  1.00  0.00           C
ATOM   4447  O   CYX A 280      53.270  48.050  45.210  1.00  0.00           O
ATOM   4448  N   LYS A 281      51.250  47.740  46.110  1.00  0.00           N
ATOM   4449  H   LYS A 281      50.330  48.080  46.350  1.00  0.00           H
ATOM   4450  CA  LYS A 281      51.700  46.490  46.780  1.00  0.00           C
ATOM   4451  HA  LYS A 281      52.670  46.720  47.210  1.00  0.00           H
ATOM   4452  CB  LYS A 281      50.800  46.130  48.020  1.00  0.00           C
ATOM   4453  HB2 LYS A 281      50.670  47.050  48.600  1.00  0.00           H
ATOM   4454  HB3 LYS A 281      49.880  45.800  47.540  1.00  0.00           H
ATOM   4455  CG  LYS A 281      51.240  45.000  49.040  1.00  0.00           C
ATOM   4456  HG2 LYS A 281      50.370  44.710  49.630  1.00  0.00           H
ATOM   4457  HG3 LYS A 281      51.470  44.080  48.510  1.00  0.00           H
ATOM   4458  CD  LYS A 281      52.500  45.440  49.860  1.00  0.00           C
ATOM   4459  HD2 LYS A 281      53.330  45.560  49.160  1.00  0.00           H
ATOM   4460  HD3 LYS A 281      52.380  46.430  50.300  1.00  0.00           H
ATOM   4461  CE  LYS A 281      52.870  44.380  50.980  1.00  0.00           C
ATOM   4462  HE2 LYS A 281      51.990  43.880  51.380  1.00  0.00           H
ATOM   4463  HE3 LYS A 281      53.580  43.720  50.490  1.00  0.00           H
ATOM   4464  NZ  LYS A 281      53.600  45.010  52.050  1.00  0.00           N
ATOM   4465  HZ1 LYS A 281      53.010  45.650  52.560  1.00  0.00           H
ATOM   4466  HZ2 LYS A 281      53.900  44.280  52.680  1.00  0.00           H
ATOM   4467  HZ3 LYS A 281      54.440  45.450  51.690  1.00  0.00           H
ATOM   4468  C   LYS A 281      51.940  45.320  45.850  1.00  0.00           C
ATOM   4469  O   LYS A 281      52.910  44.600  45.940  1.00  0.00           O
ATOM   4470  N   ASN A 282      51.010  45.180  44.790  1.00  0.00           N
ATOM   4471  H   ASN A 282      50.190  45.780  44.790  1.00  0.00           H
ATOM   4472  CA  ASN A 282      51.030  44.040  43.900  1.00  0.00           C
ATOM   4473  HA  ASN A 282      50.880  43.150  44.520  1.00  0.00           H
ATOM   4474  CB  ASN A 282      49.980  44.340  42.850  1.00  0.00           C
ATOM   4475  HB2 ASN A 282      50.160  45.310  42.390  1.00  0.00           H
ATOM   4476  HB3 ASN A 282      49.920  43.510  42.150  1.00  0.00           H
ATOM   4477  CG  ASN A 282      48.550  44.390  43.350  1.00  0.00           C
ATOM   4478  OD1 ASN A 282      47.910  45.410  43.200  1.00  0.00           O
ATOM   4479  ND2 ASN A 282      48.180  43.420  44.130  1.00  0.00           N
ATOM   4480 HD21 ASN A 282      47.230  43.420  44.470  1.00  0.00           H
ATOM   4481 HD22 ASN A 282      48.740  42.590  44.200  1.00  0.00           H
ATOM   4482  C   ASN A 282      52.420  43.820  43.180  1.00  0.00           C
ATOM   4483  O   ASN A 282      52.990  44.740  42.600  1.00  0.00           O
ATOM   4484  N   THR A 283      52.810  42.550  43.160  1.00  0.00           N
ATOM   4485  H   THR A 283      52.210  41.920  43.670  1.00  0.00           H
ATOM   4486  CA  THR A 283      54.170  42.120  42.630  1.00  0.00           C
ATOM   4487  HA  THR A 283      54.420  42.870  41.870  1.00  0.00           H
ATOM   4488  CB  THR A 283      55.280  42.140  43.730  1.00  0.00           C
ATOM   4489  HB  THR A 283      54.930  41.700  44.670  1.00  0.00           H
ATOM   4490  CG2 THR A 283      56.560  41.520  43.250  1.00  0.00           C
ATOM   4491 HG21 THR A 283      56.870  41.880  42.260  1.00  0.00           H
ATOM   4492 HG22 THR A 283      57.330  41.640  44.010  1.00  0.00           H
ATOM   4493 HG23 THR A 283      56.410  40.440  43.180  1.00  0.00           H
ATOM   4494  OG1 THR A 283      55.460  43.540  43.910  1.00  0.00           O
ATOM   4495  HG1 THR A 283      54.700  43.920  44.350  1.00  0.00           H
ATOM   4496  C   THR A 283      54.090  40.690  42.000  1.00  0.00           C
ATOM   4497  O   THR A 283      53.820  39.690  42.700  1.00  0.00           O
ATOM   4498  N   ASP A 284      54.190  40.610  40.690  1.00  0.00           N
ATOM   4499  H   ASP A 284      54.540  41.430  40.220  1.00  0.00           H
ATOM   4500  CA  ASP A 284      54.010  39.430  39.880  1.00  0.00           C
ATOM   4501  HA  ASP A 284      52.950  39.180  39.960  1.00  0.00           H
ATOM   4502  CB  ASP A 284      54.230  39.880  38.410  1.00  0.00           C
ATOM   4503  HB2 ASP A 284      53.520  40.660  38.150  1.00  0.00           H
ATOM   4504  HB3 ASP A 284      55.240  40.260  38.280  1.00  0.00           H
ATOM   4505  CG  ASP A 284      53.950  38.660  37.460  1.00  0.00           C
ATOM   4506  OD1 ASP A 284      52.800  38.180  37.500  1.00  0.00           O
ATOM   4507  OD2 ASP A 284      54.860  38.300  36.670  1.00  0.00           O
ATOM   4508  C   ASP A 284      54.910  38.180  40.210  1.00  0.00           C
ATOM   4509  O   ASP A 284      54.420  37.100  40.390  1.00  0.00           O
ATOM   4510  N   SER A 285      56.220  38.460  40.370  1.00  0.00           N
ATOM   4511  H   SER A 285      56.550  39.360  40.070  1.00  0.00           H
ATOM   4512  CA  SER A 285      57.170  37.450  40.690  1.00  0.00           C
ATOM   4513  HA  SER A 285      57.420  36.790  39.850  1.00  0.00           H
ATOM   4514  CB  SER A 285      58.520  38.100  41.050  1.00  0.00           C
ATOM   4515  HB2 SER A 285      59.130  37.270  41.410  1.00  0.00           H
ATOM   4516  HB3 SER A 285      59.000  38.480  40.150  1.00  0.00           H
ATOM   4517  OG  SER A 285      58.480  39.180  42.040  1.00  0.00           O
ATOM   4518  HG  SER A 285      57.910  39.890  41.730  1.00  0.00           H
ATOM   4519  C   SER A 285      56.700  36.620  41.930  1.00  0.00           C
ATOM   4520  O   SER A 285      56.600  35.380  41.810  1.00  0.00           O
ATOM   4521  N   ARG A 286      56.180  37.320  43.010  1.00  0.00           N
ATOM   4522  H   ARG A 286      56.370  38.310  43.090  1.00  0.00           H
ATOM   4523  CA  ARG A 286      55.770  36.490  44.120  1.00  0.00           C
ATOM   4524  HA  ARG A 286      56.550  35.770  44.330  1.00  0.00           H
ATOM   4525  CB  ARG A 286      55.750  37.350  45.430  1.00  0.00           C
ATOM   4526  HB2 ARG A 286      55.350  36.690  46.200  1.00  0.00           H
ATOM   4527  HB3 ARG A 286      56.750  37.610  45.790  1.00  0.00           H
ATOM   4528  CG  ARG A 286      54.810  38.640  45.440  1.00  0.00           C
ATOM   4529  HG2 ARG A 286      55.300  39.370  44.800  1.00  0.00           H
ATOM   4530  HG3 ARG A 286      53.840  38.430  44.970  1.00  0.00           H
ATOM   4531  CD  ARG A 286      54.400  39.400  46.800  1.00  0.00           C
ATOM   4532  HD2 ARG A 286      53.710  40.220  46.630  1.00  0.00           H
ATOM   4533  HD3 ARG A 286      53.910  38.660  47.420  1.00  0.00           H
ATOM   4534  NE  ARG A 286      55.600  39.920  47.490  1.00  0.00           N
ATOM   4535  HE  ARG A 286      56.530  39.740  47.140  1.00  0.00           H
ATOM   4536  CZ  ARG A 286      55.600  40.380  48.720  1.00  0.00           C
ATOM   4537  NH1 ARG A 286      54.560  40.810  49.350  1.00  0.00           N
ATOM   4538 HH11 ARG A 286      53.610  40.650  49.070  1.00  0.00           H
ATOM   4539 HH12 ARG A 286      54.720  41.080  50.310  1.00  0.00           H
ATOM   4540  NH2 ARG A 286      56.680  40.690  49.300  1.00  0.00           N
ATOM   4541 HH21 ARG A 286      57.570  40.450  48.880  1.00  0.00           H
ATOM   4542 HH22 ARG A 286      56.590  41.050  50.230  1.00  0.00           H
ATOM   4543  C   ARG A 286      54.510  35.660  43.810  1.00  0.00           C
ATOM   4544  O   ARG A 286      54.300  34.670  44.450  1.00  0.00           O
ATOM   4545  N   CYX A 287      53.650  35.990  42.840  1.00  0.00           N
ATOM   4546  H   CYX A 287      53.760  36.880  42.370  1.00  0.00           H
ATOM   4547  CA  CYX A 287      52.560  35.180  42.360  1.00  0.00           C
ATOM   4548  HA  CYX A 287      51.970  34.850  43.220  1.00  0.00           H
ATOM   4549  CB  CYX A 287      51.640  36.080  41.590  1.00  0.00           C
ATOM   4550  HB2 CYX A 287      52.030  36.220  40.580  1.00  0.00           H
ATOM   4551  HB3 CYX A 287      50.640  35.640  41.530  1.00  0.00           H
ATOM   4552  SG  CYX A 287      51.380  37.630  42.350  1.00  0.00           S
ATOM   4553  C   CYX A 287      53.220  34.030  41.520  1.00  0.00           C
ATOM   4554  O   CYX A 287      52.930  32.850  41.770  1.00  0.00           O
ATOM   4555  N   LYS A 288      54.030  34.320  40.500  1.00  0.00           N
ATOM   4556  H   LYS A 288      54.280  35.270  40.290  1.00  0.00           H
ATOM   4557  CA  LYS A 288      54.630  33.270  39.590  1.00  0.00           C
ATOM   4558  HA  LYS A 288      53.770  32.780  39.130  1.00  0.00           H
ATOM   4559  CB  LYS A 288      55.630  33.840  38.640  1.00  0.00           C
ATOM   4560  HB2 LYS A 288      56.400  34.310  39.260  1.00  0.00           H
ATOM   4561  HB3 LYS A 288      56.010  33.000  38.070  1.00  0.00           H
ATOM   4562  CG  LYS A 288      55.090  34.800  37.580  1.00  0.00           C
ATOM   4563  HG2 LYS A 288      54.330  35.390  38.100  1.00  0.00           H
ATOM   4564  HG3 LYS A 288      55.840  35.540  37.270  1.00  0.00           H
ATOM   4565  CD  LYS A 288      54.470  34.240  36.310  1.00  0.00           C
ATOM   4566  HD2 LYS A 288      55.230  33.770  35.700  1.00  0.00           H
ATOM   4567  HD3 LYS A 288      53.680  33.590  36.690  1.00  0.00           H
ATOM   4568  CE  LYS A 288      53.980  35.380  35.460  1.00  0.00           C
ATOM   4569  HE2 LYS A 288      54.760  36.130  35.300  1.00  0.00           H
ATOM   4570  HE3 LYS A 288      53.730  34.990  34.480  1.00  0.00           H
ATOM   4571  NZ  LYS A 288      52.800  35.970  35.990  1.00  0.00           N
ATOM   4572  HZ1 LYS A 288      52.510  36.800  35.490  1.00  0.00           H
ATOM   4573  HZ2 LYS A 288      52.030  35.320  36.010  1.00  0.00           H
ATOM   4574  HZ3 LYS A 288      52.950  36.440  36.870  1.00  0.00           H
ATOM   4575  C   LYS A 288      55.310  32.130  40.380  1.00  0.00           C
ATOM   4576  O   LYS A 288      55.110  30.960  40.050  1.00  0.00           O
ATOM   4577  N   ALA A 289      56.140  32.510  41.340  1.00  0.00           N
ATOM   4578  H   ALA A 289      56.100  33.490  41.560  1.00  0.00           H
ATOM   4579  CA  ALA A 289      56.840  31.570  42.250  1.00  0.00           C
ATOM   4580  HA  ALA A 289      57.510  30.970  41.630  1.00  0.00           H
ATOM   4581  CB  ALA A 289      57.780  32.380  43.220  1.00  0.00           C
ATOM   4582  HB1 ALA A 289      58.090  31.660  43.980  1.00  0.00           H
ATOM   4583  HB2 ALA A 289      58.650  32.740  42.680  1.00  0.00           H
ATOM   4584  HB3 ALA A 289      57.140  33.150  43.670  1.00  0.00           H
ATOM   4585  C   ALA A 289      55.910  30.550  42.990  1.00  0.00           C
ATOM   4586  O   ALA A 289      56.200  29.370  42.830  1.00  0.00           O
ATOM   4587  N   ARG A 290      54.870  31.000  43.670  1.00  0.00           N
ATOM   4588  H   ARG A 290      54.660  31.990  43.630  1.00  0.00           H
ATOM   4589  CA  ARG A 290      53.790  30.210  44.270  1.00  0.00           C
ATOM   4590  HA  ARG A 290      54.280  29.400  44.800  1.00  0.00           H
ATOM   4591  CB  ARG A 290      52.930  31.000  45.280  1.00  0.00           C
ATOM   4592  HB2 ARG A 290      52.420  31.830  44.780  1.00  0.00           H
ATOM   4593  HB3 ARG A 290      52.170  30.340  45.680  1.00  0.00           H
ATOM   4594  CG  ARG A 290      53.630  31.370  46.650  1.00  0.00           C
ATOM   4595  HG2 ARG A 290      54.110  30.520  47.130  1.00  0.00           H
ATOM   4596  HG3 ARG A 290      54.460  32.010  46.350  1.00  0.00           H
ATOM   4597  CD  ARG A 290      52.740  32.060  47.670  1.00  0.00           C
ATOM   4598  HD2 ARG A 290      53.270  32.170  48.610  1.00  0.00           H
ATOM   4599  HD3 ARG A 290      52.350  33.020  47.320  1.00  0.00           H
ATOM   4600  NE  ARG A 290      51.650  31.190  48.100  1.00  0.00           N
ATOM   4601  HE  ARG A 290      51.910  30.210  48.120  1.00  0.00           H
ATOM   4602  CZ  ARG A 290      50.490  31.420  48.680  1.00  0.00           C
ATOM   4603  NH1 ARG A 290      50.120  32.590  49.010  1.00  0.00           N
ATOM   4604 HH11 ARG A 290      50.560  33.470  48.790  1.00  0.00           H
ATOM   4605 HH12 ARG A 290      49.220  32.580  49.470  1.00  0.00           H
ATOM   4606  NH2 ARG A 290      49.670  30.500  48.990  1.00  0.00           N
ATOM   4607 HH21 ARG A 290      49.950  29.560  48.790  1.00  0.00           H
ATOM   4608 HH22 ARG A 290      48.710  30.740  49.170  1.00  0.00           H
ATOM   4609  C   ARG A 290      52.790  29.610  43.240  1.00  0.00           C
ATOM   4610  O   ARG A 290      51.960  28.910  43.670  1.00  0.00           O
ATOM   4611  N   GLN A 291      52.920  29.820  41.910  1.00  0.00           N
ATOM   4612  H   GLN A 291      53.600  30.440  41.510  1.00  0.00           H
ATOM   4613  CA  GLN A 291      52.080  29.300  40.840  1.00  0.00           C
ATOM   4614  HA  GLN A 291      52.540  29.690  39.930  1.00  0.00           H
ATOM   4615  CB  GLN A 291      52.130  27.750  40.770  1.00  0.00           C
ATOM   4616  HB2 GLN A 291      51.850  27.340  41.740  1.00  0.00           H
ATOM   4617  HB3 GLN A 291      51.330  27.390  40.120  1.00  0.00           H
ATOM   4618  CG  GLN A 291      53.480  27.240  40.340  1.00  0.00           C
ATOM   4619  HG2 GLN A 291      53.700  27.610  39.340  1.00  0.00           H
ATOM   4620  HG3 GLN A 291      54.270  27.600  41.010  1.00  0.00           H
ATOM   4621  CD  GLN A 291      53.450  25.710  40.210  1.00  0.00           C
ATOM   4622  OE1 GLN A 291      54.310  25.110  40.800  1.00  0.00           O
ATOM   4623  NE2 GLN A 291      52.500  25.080  39.610  1.00  0.00           N
ATOM   4624 HE21 GLN A 291      52.470  24.080  39.760  1.00  0.00           H
ATOM   4625 HE22 GLN A 291      51.800  25.600  39.110  1.00  0.00           H
ATOM   4626  C   GLN A 291      50.700  30.060  40.770  1.00  0.00           C
ATOM   4627  O   GLN A 291      49.670  29.490  40.340  1.00  0.00           O
ATOM   4628  N   LEU A 292      50.660  31.370  41.130  1.00  0.00           N
ATOM   4629  H   LEU A 292      51.500  31.860  41.400  1.00  0.00           H
ATOM   4630  CA  LEU A 292      49.460  32.170  41.290  1.00  0.00           C
ATOM   4631  HA  LEU A 292      48.620  31.570  40.930  1.00  0.00           H
ATOM   4632  CB  LEU A 292      49.220  32.530  42.780  1.00  0.00           C
ATOM   4633  HB2 LEU A 292      49.880  33.360  43.040  1.00  0.00           H
ATOM   4634  HB3 LEU A 292      48.250  33.000  42.880  1.00  0.00           H
ATOM   4635  CG  LEU A 292      49.330  31.470  43.920  1.00  0.00           C
ATOM   4636  HG  LEU A 292      50.290  30.960  43.890  1.00  0.00           H
ATOM   4637  CD1 LEU A 292      48.980  32.040  45.280  1.00  0.00           C
ATOM   4638 HD11 LEU A 292      49.000  31.250  46.030  1.00  0.00           H
ATOM   4639 HD12 LEU A 292      49.600  32.890  45.580  1.00  0.00           H
ATOM   4640 HD13 LEU A 292      47.910  32.230  45.330  1.00  0.00           H
ATOM   4641  CD2 LEU A 292      48.300  30.380  43.590  1.00  0.00           C
ATOM   4642 HD21 LEU A 292      48.560  29.980  42.610  1.00  0.00           H
ATOM   4643 HD22 LEU A 292      48.340  29.640  44.380  1.00  0.00           H
ATOM   4644 HD23 LEU A 292      47.240  30.650  43.600  1.00  0.00           H
ATOM   4645  C   LEU A 292      49.470  33.400  40.390  1.00  0.00           C
ATOM   4646  O   LEU A 292      50.520  33.700  39.770  1.00  0.00           O
ATOM   4647  N   GLU A 293      48.340  34.150  40.190  1.00  0.00           N
ATOM   4648  H   GLU A 293      47.560  33.920  40.790  1.00  0.00           H
ATOM   4649  CA  GLU A 293      48.180  35.310  39.240  1.00  0.00           C
ATOM   4650  HA  GLU A 293      49.200  35.630  39.010  1.00  0.00           H
ATOM   4651  CB  GLU A 293      47.500  34.840  37.930  1.00  0.00           C
ATOM   4652  HB2 GLU A 293      46.540  34.400  38.160  1.00  0.00           H
ATOM   4653  HB3 GLU A 293      47.250  35.790  37.450  1.00  0.00           H
ATOM   4654  CG  GLU A 293      48.400  33.940  36.990  1.00  0.00           C
ATOM   4655  HG2 GLU A 293      48.720  33.110  37.620  1.00  0.00           H
ATOM   4656  HG3 GLU A 293      47.740  33.490  36.250  1.00  0.00           H
ATOM   4657  CD  GLU A 293      49.590  34.770  36.410  1.00  0.00           C
ATOM   4658  OE1 GLU A 293      49.570  36.030  36.200  1.00  0.00           O
ATOM   4659  OE2 GLU A 293      50.640  34.140  36.180  1.00  0.00           O
ATOM   4660  C   GLU A 293      47.420  36.510  39.900  1.00  0.00           C
ATOM   4661  O   GLU A 293      46.470  36.280  40.700  1.00  0.00           O
ATOM   4662  N   LEU A 294      47.820  37.720  39.560  1.00  0.00           N
ATOM   4663  H   LEU A 294      48.520  37.880  38.840  1.00  0.00           H
ATOM   4664  CA  LEU A 294      47.020  38.920  39.970  1.00  0.00           C
ATOM   4665  HA  LEU A 294      46.710  38.910  41.020  1.00  0.00           H
ATOM   4666  CB  LEU A 294      47.890  40.210  39.810  1.00  0.00           C
ATOM   4667  HB2 LEU A 294      47.990  40.350  38.730  1.00  0.00           H
ATOM   4668  HB3 LEU A 294      47.300  41.040  40.210  1.00  0.00           H
ATOM   4669  CG  LEU A 294      49.220  40.180  40.480  1.00  0.00           C
ATOM   4670  HG  LEU A 294      49.740  39.410  39.910  1.00  0.00           H
ATOM   4671  CD1 LEU A 294      49.830  41.500  40.160  1.00  0.00           C
ATOM   4672 HD11 LEU A 294      50.640  41.670  40.860  1.00  0.00           H
ATOM   4673 HD12 LEU A 294      50.320  41.440  39.180  1.00  0.00           H
ATOM   4674 HD13 LEU A 294      49.180  42.370  40.210  1.00  0.00           H
ATOM   4675  CD2 LEU A 294      49.050  40.010  41.990  1.00  0.00           C
ATOM   4676 HD21 LEU A 294      50.040  39.940  42.440  1.00  0.00           H
ATOM   4677 HD22 LEU A 294      48.530  40.870  42.420  1.00  0.00           H
ATOM   4678 HD23 LEU A 294      48.500  39.120  42.320  1.00  0.00           H
ATOM   4679  C   LEU A 294      45.750  38.940  39.130  1.00  0.00           C
ATOM   4680  O   LEU A 294      45.850  38.720  37.930  1.00  0.00           O
ATOM   4681  N   ASN A 295      44.570  39.040  39.780  1.00  0.00           N
ATOM   4682  H   ASN A 295      44.690  39.050  40.790  1.00  0.00           H
ATOM   4683  CA  ASN A 295      43.230  39.160  39.270  1.00  0.00           C
ATOM   4684  HA  ASN A 295      43.130  38.270  38.650  1.00  0.00           H
ATOM   4685  CB  ASN A 295      42.080  39.180  40.350  1.00  0.00           C
ATOM   4686  HB2 ASN A 295      42.130  38.350  41.050  1.00  0.00           H
ATOM   4687  HB3 ASN A 295      42.240  40.140  40.840  1.00  0.00           H
ATOM   4688  CG  ASN A 295      40.730  39.240  39.740  1.00  0.00           C
ATOM   4689  OD1 ASN A 295      40.280  40.310  39.450  1.00  0.00           O
ATOM   4690  ND2 ASN A 295      40.130  38.130  39.460  1.00  0.00           N
ATOM   4691 HD21 ASN A 295      39.170  38.140  39.150  1.00  0.00           H
ATOM   4692 HD22 ASN A 295      40.500  37.300  39.900  1.00  0.00           H
ATOM   4693  C   ASN A 295      43.210  40.350  38.220  1.00  0.00           C
ATOM   4694  O   ASN A 295      43.720  41.460  38.370  1.00  0.00           O
ATOM   4695  N   GLU A 296      42.470  40.140  37.120  1.00  0.00           N
ATOM   4696  H   GLU A 296      42.110  39.210  36.930  1.00  0.00           H
ATOM   4697  CA  GLU A 296      42.140  41.040  36.000  1.00  0.00           C
ATOM   4698  HA  GLU A 296      43.010  41.330  35.420  1.00  0.00           H
ATOM   4699  CB  GLU A 296      41.230  40.270  35.040  1.00  0.00           C
ATOM   4700  HB2 GLU A 296      41.780  39.410  34.650  1.00  0.00           H
ATOM   4701  HB3 GLU A 296      40.310  39.900  35.500  1.00  0.00           H
ATOM   4702  CG  GLU A 296      40.740  41.030  33.820  1.00  0.00           C
ATOM   4703  HG2 GLU A 296      39.950  40.390  33.410  1.00  0.00           H
ATOM   4704  HG3 GLU A 296      40.320  42.000  34.080  1.00  0.00           H
ATOM   4705  CD  GLU A 296      41.810  41.090  32.750  1.00  0.00           C
ATOM   4706  OE1 GLU A 296      43.040  41.250  33.030  1.00  0.00           O
ATOM   4707  OE2 GLU A 296      41.350  41.180  31.600  1.00  0.00           O
ATOM   4708  C   GLU A 296      41.580  42.380  36.490  1.00  0.00           C
ATOM   4709  O   GLU A 296      41.830  43.360  35.780  1.00  0.00           O
ATOM   4710  N   ARG A 297      40.820  42.530  37.620  1.00  0.00           N
ATOM   4711  H   ARG A 297      40.670  41.660  38.120  1.00  0.00           H
ATOM   4712  CA  ARG A 297      40.180  43.770  38.110  1.00  0.00           C
ATOM   4713  HA  ARG A 297      40.510  44.690  37.610  1.00  0.00           H
ATOM   4714  CB  ARG A 297      38.610  43.620  37.990  1.00  0.00           C
ATOM   4715  HB2 ARG A 297      38.380  42.700  38.540  1.00  0.00           H
ATOM   4716  HB3 ARG A 297      38.100  44.350  38.620  1.00  0.00           H
ATOM   4717  CG  ARG A 297      38.050  43.550  36.600  1.00  0.00           C
ATOM   4718  HG2 ARG A 297      37.920  44.490  36.060  1.00  0.00           H
ATOM   4719  HG3 ARG A 297      38.720  42.870  36.060  1.00  0.00           H
ATOM   4720  CD  ARG A 297      36.610  43.000  36.580  1.00  0.00           C
ATOM   4721  HD2 ARG A 297      35.970  43.670  37.150  1.00  0.00           H
ATOM   4722  HD3 ARG A 297      36.260  43.100  35.550  1.00  0.00           H
ATOM   4723  NE  ARG A 297      36.410  41.600  37.040  1.00  0.00           N
ATOM   4724  HE  ARG A 297      35.810  41.400  37.830  1.00  0.00           H
ATOM   4725  CZ  ARG A 297      36.880  40.530  36.450  1.00  0.00           C
ATOM   4726  NH1 ARG A 297      37.580  40.540  35.380  1.00  0.00           N
ATOM   4727 HH11 ARG A 297      37.740  41.370  34.830  1.00  0.00           H
ATOM   4728 HH12 ARG A 297      37.980  39.640  35.170  1.00  0.00           H
ATOM   4729  NH2 ARG A 297      36.710  39.380  37.050  1.00  0.00           N
ATOM   4730 HH21 ARG A 297      36.100  39.420  37.850  1.00  0.00           H
ATOM   4731 HH22 ARG A 297      36.830  38.480  36.600  1.00  0.00           H
ATOM   4732  C   ARG A 297      40.520  44.040  39.560  1.00  0.00           C
ATOM   4733  O   ARG A 297      40.930  45.120  39.910  1.00  0.00           O
ATOM   4734  N   THR A 298      40.350  43.040  40.470  1.00  0.00           N
ATOM   4735  H   THR A 298      40.140  42.120  40.120  1.00  0.00           H
ATOM   4736  CA  THR A 298      40.640  43.300  41.910  1.00  0.00           C
ATOM   4737  HA  THR A 298      40.290  44.260  42.290  1.00  0.00           H
ATOM   4738  CB  THR A 298      39.840  42.230  42.750  1.00  0.00           C
ATOM   4739  HB  THR A 298      39.910  42.380  43.820  1.00  0.00           H
ATOM   4740  CG2 THR A 298      38.370  41.920  42.280  1.00  0.00           C
ATOM   4741 HG21 THR A 298      37.910  41.170  42.920  1.00  0.00           H
ATOM   4742 HG22 THR A 298      37.820  42.800  42.630  1.00  0.00           H
ATOM   4743 HG23 THR A 298      38.230  41.700  41.230  1.00  0.00           H
ATOM   4744  OG1 THR A 298      40.480  40.910  42.580  1.00  0.00           O
ATOM   4745  HG1 THR A 298      39.790  40.240  42.590  1.00  0.00           H
ATOM   4746  C   THR A 298      42.140  43.190  42.250  1.00  0.00           C
ATOM   4747  O   THR A 298      42.560  43.810  43.230  1.00  0.00           O
ATOM   4748  N   CYX A 299      42.950  42.670  41.280  1.00  0.00           N
ATOM   4749  H   CYX A 299      42.490  42.410  40.430  1.00  0.00           H
ATOM   4750  CA  CYX A 299      44.410  42.340  41.430  1.00  0.00           C
ATOM   4751  HA  CYX A 299      44.830  41.670  40.670  1.00  0.00           H
ATOM   4752  CB  CYX A 299      45.280  43.600  41.580  1.00  0.00           C
ATOM   4753  HB2 CYX A 299      45.130  44.270  42.420  1.00  0.00           H
ATOM   4754  HB3 CYX A 299      46.310  43.290  41.710  1.00  0.00           H
ATOM   4755  SG  CYX A 299      45.420  44.580  40.140  1.00  0.00           S
ATOM   4756  C   CYX A 299      44.690  41.470  42.690  1.00  0.00           C
ATOM   4757  O   CYX A 299      45.830  41.500  43.220  1.00  0.00           O
ATOM   4758  N   ARG A 300      43.680  40.700  43.110  1.00  0.00           N
ATOM   4759  H   ARG A 300      42.760  40.880  42.750  1.00  0.00           H
ATOM   4760  CA  ARG A 300      43.760  39.650  44.070  1.00  0.00           C
ATOM   4761  HA  ARG A 300      44.170  40.110  44.970  1.00  0.00           H
ATOM   4762  CB  ARG A 300      42.350  39.050  44.430  1.00  0.00           C
ATOM   4763  HB2 ARG A 300      41.620  39.850  44.530  1.00  0.00           H
ATOM   4764  HB3 ARG A 300      41.960  38.390  43.660  1.00  0.00           H
ATOM   4765  CG  ARG A 300      42.360  38.230  45.670  1.00  0.00           C
ATOM   4766  HG2 ARG A 300      43.010  37.350  45.660  1.00  0.00           H
ATOM   4767  HG3 ARG A 300      42.580  38.890  46.500  1.00  0.00           H
ATOM   4768  CD  ARG A 300      40.860  37.800  45.880  1.00  0.00           C
ATOM   4769  HD2 ARG A 300      40.200  38.640  46.090  1.00  0.00           H
ATOM   4770  HD3 ARG A 300      40.540  37.360  44.940  1.00  0.00           H
ATOM   4771  NE  ARG A 300      40.760  36.730  46.860  1.00  0.00           N
ATOM   4772  HE  ARG A 300      41.020  37.070  47.780  1.00  0.00           H
ATOM   4773  CZ  ARG A 300      40.460  35.480  46.810  1.00  0.00           C
ATOM   4774  NH1 ARG A 300      40.030  34.910  45.720  1.00  0.00           N
ATOM   4775 HH11 ARG A 300      39.880  35.480  44.900  1.00  0.00           H
ATOM   4776 HH12 ARG A 300      39.800  33.930  45.790  1.00  0.00           H
ATOM   4777  NH2 ARG A 300      40.490  34.750  47.870  1.00  0.00           N
ATOM   4778 HH21 ARG A 300      40.760  35.200  48.730  1.00  0.00           H
ATOM   4779 HH22 ARG A 300      40.060  33.840  47.820  1.00  0.00           H
ATOM   4780  C   ARG A 300      44.710  38.520  43.710  1.00  0.00           C
ATOM   4781  O   ARG A 300      44.740  38.230  42.520  1.00  0.00           O
ATOM   4782  N   CYX A 301      45.590  37.990  44.590  1.00  0.00           N
ATOM   4783  H   CYX A 301      45.570  38.240  45.570  1.00  0.00           H
ATOM   4784  CA  CYX A 301      46.500  36.880  44.280  1.00  0.00           C
ATOM   4785  HA  CYX A 301      46.910  36.860  43.270  1.00  0.00           H
ATOM   4786  CB  CYX A 301      47.810  36.930  45.160  1.00  0.00           C
ATOM   4787  HB2 CYX A 301      48.370  37.800  44.840  1.00  0.00           H
ATOM   4788  HB3 CYX A 301      47.520  37.010  46.200  1.00  0.00           H
ATOM   4789  SG  CYX A 301      48.900  35.470  44.930  1.00  0.00           S
ATOM   4790  C   CYX A 301      45.730  35.510  44.410  1.00  0.00           C
ATOM   4791  O   CYX A 301      45.230  35.330  45.530  1.00  0.00           O
ATOM   4792  N   ASP A 302      45.640  34.720  43.350  1.00  0.00           N
ATOM   4793  H   ASP A 302      46.040  34.960  42.450  1.00  0.00           H
ATOM   4794  CA  ASP A 302      44.720  33.520  43.320  1.00  0.00           C
ATOM   4795  HA  ASP A 302      44.780  33.080  44.310  1.00  0.00           H
ATOM   4796  CB  ASP A 302      43.300  33.960  42.950  1.00  0.00           C
ATOM   4797  HB2 ASP A 302      42.980  34.650  43.730  1.00  0.00           H
ATOM   4798  HB3 ASP A 302      43.300  34.400  41.960  1.00  0.00           H
ATOM   4799  CG  ASP A 302      42.280  32.840  43.040  1.00  0.00           C
ATOM   4800  OD1 ASP A 302      42.450  31.920  43.850  1.00  0.00           O
ATOM   4801  OD2 ASP A 302      41.210  32.910  42.400  1.00  0.00           O
ATOM   4802  C   ASP A 302      45.260  32.470  42.240  1.00  0.00           C
ATOM   4803  O   ASP A 302      45.930  32.890  41.270  1.00  0.00           O
ATOM   4804  N   LYS A 303      44.780  31.260  42.320  1.00  0.00           N
ATOM   4805  H   LYS A 303      44.170  31.060  43.100  1.00  0.00           H
ATOM   4806  CA  LYS A 303      44.850  30.200  41.330  1.00  0.00           C
ATOM   4807  HA  LYS A 303      45.810  29.680  41.410  1.00  0.00           H
ATOM   4808  CB  LYS A 303      43.760  29.180  41.700  1.00  0.00           C
ATOM   4809  HB2 LYS A 303      42.850  29.750  41.930  1.00  0.00           H
ATOM   4810  HB3 LYS A 303      43.480  28.510  40.890  1.00  0.00           H
ATOM   4811  CG  LYS A 303      44.260  28.390  42.940  1.00  0.00           C
ATOM   4812  HG2 LYS A 303      45.150  27.870  42.590  1.00  0.00           H
ATOM   4813  HG3 LYS A 303      44.660  29.040  43.720  1.00  0.00           H
ATOM   4814  CD  LYS A 303      43.260  27.290  43.480  1.00  0.00           C
ATOM   4815  HD2 LYS A 303      43.650  26.980  44.450  1.00  0.00           H
ATOM   4816  HD3 LYS A 303      42.320  27.810  43.660  1.00  0.00           H
ATOM   4817  CE  LYS A 303      42.890  26.020  42.670  1.00  0.00           C
ATOM   4818  HE2 LYS A 303      42.260  25.400  43.310  1.00  0.00           H
ATOM   4819  HE3 LYS A 303      42.300  26.290  41.790  1.00  0.00           H
ATOM   4820  NZ  LYS A 303      44.040  25.020  42.410  1.00  0.00           N
ATOM   4821  HZ1 LYS A 303      44.690  25.110  43.170  1.00  0.00           H
ATOM   4822  HZ2 LYS A 303      43.720  24.070  42.390  1.00  0.00           H
ATOM   4823  HZ3 LYS A 303      44.500  25.200  41.530  1.00  0.00           H
ATOM   4824  C   LYS A 303      44.530  30.690  39.840  1.00  0.00           C
ATOM   4825  O   LYS A 303      43.500  31.330  39.720  1.00  0.00           O
ATOM   4826  N   PRO A 304      45.400  30.380  38.810  1.00  0.00           N
ATOM   4827  CD  PRO A 304      46.710  29.740  38.960  1.00  0.00           C
ATOM   4828  HD2 PRO A 304      46.710  28.650  38.950  1.00  0.00           H
ATOM   4829  HD3 PRO A 304      47.330  30.010  39.810  1.00  0.00           H
ATOM   4830  CG  PRO A 304      47.620  30.250  37.710  1.00  0.00           C
ATOM   4831  HG2 PRO A 304      48.280  29.430  37.410  1.00  0.00           H
ATOM   4832  HG3 PRO A 304      48.060  31.200  37.990  1.00  0.00           H
ATOM   4833  CB  PRO A 304      46.460  30.440  36.640  1.00  0.00           C
ATOM   4834  HB2 PRO A 304      46.330  29.450  36.210  1.00  0.00           H
ATOM   4835  HB3 PRO A 304      46.750  31.220  35.940  1.00  0.00           H
ATOM   4836  CA  PRO A 304      45.180  30.720  37.420  1.00  0.00           C
ATOM   4837  HA  PRO A 304      44.810  31.740  37.470  1.00  0.00           H
ATOM   4838  C   PRO A 304      43.960  29.910  36.920  1.00  0.00           C
ATOM   4839  O   PRO A 304      43.690  28.820  37.390  1.00  0.00           O
ATOM   4840  N   ARG A 305      43.400  30.370  35.770  1.00  0.00           N
ATOM   4841  H   ARG A 305      43.760  31.270  35.470  1.00  0.00           H
ATOM   4842  CA  ARG A 305      42.380  29.690  34.930  1.00  0.00           C
ATOM   4843  HA  ARG A 305      41.960  30.360  34.180  1.00  0.00           H
ATOM   4844  CB  ARG A 305      43.060  28.580  34.120  1.00  0.00           C
ATOM   4845  HB2 ARG A 305      42.230  28.170  33.550  1.00  0.00           H
ATOM   4846  HB3 ARG A 305      43.800  28.980  33.420  1.00  0.00           H
ATOM   4847  CG  ARG A 305      43.820  27.360  34.790  1.00  0.00           C
ATOM   4848  HG2 ARG A 305      44.780  27.600  35.240  1.00  0.00           H
ATOM   4849  HG3 ARG A 305      43.170  26.830  35.490  1.00  0.00           H
ATOM   4850  CD  ARG A 305      44.090  26.300  33.700  1.00  0.00           C
ATOM   4851  HD2 ARG A 305      43.230  26.010  33.100  1.00  0.00           H
ATOM   4852  HD3 ARG A 305      44.770  26.780  33.000  1.00  0.00           H
ATOM   4853  NE  ARG A 305      44.560  25.060  34.290  1.00  0.00           N
ATOM   4854  HE  ARG A 305      45.540  24.860  34.190  1.00  0.00           H
ATOM   4855  CZ  ARG A 305      43.860  24.100  34.800  1.00  0.00           C
ATOM   4856  NH1 ARG A 305      42.630  24.120  35.200  1.00  0.00           N
ATOM   4857 HH11 ARG A 305      42.040  24.880  34.900  1.00  0.00           H
ATOM   4858 HH12 ARG A 305      42.160  23.250  35.380  1.00  0.00           H
ATOM   4859  NH2 ARG A 305      44.470  23.040  35.210  1.00  0.00           N
ATOM   4860 HH21 ARG A 305      45.450  22.880  35.070  1.00  0.00           H
ATOM   4861 HH22 ARG A 305      43.940  22.260  35.580  1.00  0.00           H
ATOM   4862  C   ARG A 305      41.070  29.310  35.670  1.00  0.00           C
ATOM   4863  O   ARG A 305      40.600  28.190  35.440  1.00  0.00           O
ATOM   4864  N   ARG A 306      40.530  30.180  36.530  1.00  0.00           N
ATOM   4865  H   ARG A 306      41.010  31.070  36.560  1.00  0.00           H
ATOM   4866  CA  ARG A 306      39.130  30.030  37.160  1.00  0.00           C
ATOM   4867  HA  ARG A 306      39.080  28.980  37.440  1.00  0.00           H
ATOM   4868  CB  ARG A 306      39.080  30.920  38.410  1.00  0.00           C
ATOM   4869  HB2 ARG A 306      40.070  30.840  38.860  1.00  0.00           H
ATOM   4870  HB3 ARG A 306      38.920  31.930  38.050  1.00  0.00           H
ATOM   4871  CG  ARG A 306      37.900  30.530  39.310  1.00  0.00           C
ATOM   4872  HG2 ARG A 306      36.990  30.770  38.760  1.00  0.00           H
ATOM   4873  HG3 ARG A 306      37.810  29.460  39.510  1.00  0.00           H
ATOM   4874  CD  ARG A 306      37.980  31.220  40.730  1.00  0.00           C
ATOM   4875  HD2 ARG A 306      37.950  32.300  40.560  1.00  0.00           H
ATOM   4876  HD3 ARG A 306      37.060  31.040  41.290  1.00  0.00           H
ATOM   4877  NE  ARG A 306      39.170  30.740  41.420  1.00  0.00           N
ATOM   4878  HE  ARG A 306      40.020  31.240  41.180  1.00  0.00           H
ATOM   4879  CZ  ARG A 306      39.310  29.990  42.450  1.00  0.00           C
ATOM   4880  NH1 ARG A 306      38.390  29.090  42.790  1.00  0.00           N
ATOM   4881 HH11 ARG A 306      37.620  28.910  42.170  1.00  0.00           H
ATOM   4882 HH12 ARG A 306      38.480  28.540  43.630  1.00  0.00           H
ATOM   4883  NH2 ARG A 306      40.390  30.040  43.210  1.00  0.00           N
ATOM   4884 HH21 ARG A 306      41.160  30.690  43.100  1.00  0.00           H
ATOM   4885 HH22 ARG A 306      40.360  29.700  44.160  1.00  0.00           H
ATOM   4886  C   ARG A 306      38.030  30.310  36.140  1.00  0.00           C
ATOM   4887  O   ARG A 306      37.950  31.500  35.700  1.00  0.00           O
ATOM   4888  OXT ARG A 306      37.340  29.340  35.720  1.00  0.00           O
ATOM   4889 HO5' DA5 B   1      39.300  57.050   4.410  1.00  0.00           H
ATOM   4890  O5' DA5 B   1      39.560  57.400   3.560  1.00  0.00           O
ATOM   4891  C5' DA5 B   1      41.020  57.640   3.550  1.00  0.00           C
ATOM   4892  H5' DA5 B   1      41.330  57.720   2.510  1.00  0.00           H
ATOM   4893 H5'' DA5 B   1      41.330  58.570   4.020  1.00  0.00           H
ATOM   4894  C4' DA5 B   1      41.840  56.470   4.140  1.00  0.00           C
ATOM   4895  H4' DA5 B   1      42.880  56.780   4.070  1.00  0.00           H
ATOM   4896  O4' DA5 B   1      41.470  56.430   5.520  1.00  0.00           O
ATOM   4897  C1' DA5 B   1      41.330  55.110   6.020  1.00  0.00           C
ATOM   4898  H1' DA5 B   1      42.320  54.720   6.290  1.00  0.00           H
ATOM   4899  N9  DA5 B   1      40.310  55.040   7.070  1.00  0.00           N
ATOM   4900  C8  DA5 B   1      40.500  54.520   8.340  1.00  0.00           C
ATOM   4901  H8  DA5 B   1      41.440  54.080   8.640  1.00  0.00           H
ATOM   4902  N7  DA5 B   1      39.390  54.580   9.040  1.00  0.00           N
ATOM   4903  C5  DA5 B   1      38.490  55.240   8.220  1.00  0.00           C
ATOM   4904  C6  DA5 B   1      37.110  55.570   8.320  1.00  0.00           C
ATOM   4905  N6  DA5 B   1      36.320  55.230   9.350  1.00  0.00           N
ATOM   4906  H61 DA5 B   1      35.370  55.590   9.380  1.00  0.00           H
ATOM   4907  H62 DA5 B   1      36.640  54.610  10.080  1.00  0.00           H
ATOM   4908  N1  DA5 B   1      36.360  56.160   7.340  1.00  0.00           N
ATOM   4909  C2  DA5 B   1      37.040  56.500   6.260  1.00  0.00           C
ATOM   4910  H2  DA5 B   1      36.490  56.900   5.420  1.00  0.00           H
ATOM   4911  N3  DA5 B   1      38.380  56.250   6.010  1.00  0.00           N
ATOM   4912  C4  DA5 B   1      39.010  55.620   7.070  1.00  0.00           C
ATOM   4913  C3' DA5 B   1      41.740  55.060   3.630  1.00  0.00           C
ATOM   4914  H3' DA5 B   1      41.100  55.080   2.750  1.00  0.00           H
ATOM   4915  C2' DA5 B   1      40.900  54.430   4.760  1.00  0.00           C
ATOM   4916  H2' DA5 B   1      41.050  53.360   4.910  1.00  0.00           H
ATOM   4917 H2'' DA5 B   1      39.850  54.650   4.550  1.00  0.00           H
ATOM   4918  O3' DA5 B   1      43.060  54.490   3.460  1.00  0.00           O
ATOM   4919  P    DT B   2      43.320  52.930   3.160  1.00  0.00           P
ATOM   4920  OP1  DT B   2      44.720  52.920   2.680  1.00  0.00           O
ATOM   4921  OP2  DT B   2      42.370  52.480   2.150  1.00  0.00           O
ATOM   4922  O5'  DT B   2      43.130  52.120   4.460  1.00  0.00           O
ATOM   4923  C5'  DT B   2      44.060  52.100   5.620  1.00  0.00           C
ATOM   4924  H5'  DT B   2      44.980  51.660   5.210  1.00  0.00           H
ATOM   4925 H5''  DT B   2      44.290  53.070   6.060  1.00  0.00           H
ATOM   4926  C4'  DT B   2      43.420  51.320   6.720  1.00  0.00           C
ATOM   4927  H4'  DT B   2      44.060  51.530   7.580  1.00  0.00           H
ATOM   4928  O4'  DT B   2      42.200  51.950   7.060  1.00  0.00           O
ATOM   4929  C1'  DT B   2      41.380  50.760   7.290  1.00  0.00           C
ATOM   4930  H1'  DT B   2      41.510  50.440   8.330  1.00  0.00           H
ATOM   4931  N1   DT B   2      39.910  51.060   7.180  1.00  0.00           N
ATOM   4932  C6   DT B   2      39.430  51.480   5.960  1.00  0.00           C
ATOM   4933  H6   DT B   2      40.040  51.470   5.060  1.00  0.00           H
ATOM   4934  C5   DT B   2      38.080  51.830   5.820  1.00  0.00           C
ATOM   4935  C7   DT B   2      37.470  52.280   4.470  1.00  0.00           C
ATOM   4936  H71  DT B   2      36.810  51.550   4.010  1.00  0.00           H
ATOM   4937  H72  DT B   2      36.890  53.190   4.630  1.00  0.00           H
ATOM   4938  H73  DT B   2      38.260  52.520   3.760  1.00  0.00           H
ATOM   4939  C4   DT B   2      37.220  51.760   6.980  1.00  0.00           C
ATOM   4940  O4   DT B   2      36.070  52.220   7.070  1.00  0.00           O
ATOM   4941  N3   DT B   2      37.770  51.330   8.190  1.00  0.00           N
ATOM   4942  H3   DT B   2      37.080  51.070   8.880  1.00  0.00           H
ATOM   4943  C2   DT B   2      39.040  50.980   8.330  1.00  0.00           C
ATOM   4944  O2   DT B   2      39.430  50.680   9.460  1.00  0.00           O
ATOM   4945  C3'  DT B   2      43.280  49.760   6.440  1.00  0.00           C
ATOM   4946  H3'  DT B   2      43.620  49.380   5.480  1.00  0.00           H
ATOM   4947  C2'  DT B   2      41.750  49.670   6.300  1.00  0.00           C
ATOM   4948  H2'  DT B   2      41.340  48.720   6.640  1.00  0.00           H
ATOM   4949 H2''  DT B   2      41.520  49.770   5.240  1.00  0.00           H
ATOM   4950  O3'  DT B   2      43.700  48.980   7.520  1.00  0.00           O
ATOM   4951  P    DA B   3      45.210  48.420   7.590  1.00  0.00           P
ATOM   4952  OP1  DA B   3      45.420  47.800   6.290  1.00  0.00           O
ATOM   4953  OP2  DA B   3      45.290  47.530   8.780  1.00  0.00           O
ATOM   4954  O5'  DA B   3      46.080  49.710   7.760  1.00  0.00           O
ATOM   4955  C5'  DA B   3      46.140  50.430   9.050  1.00  0.00           C
ATOM   4956  H5'  DA B   3      45.160  50.650   9.480  1.00  0.00           H
ATOM   4957 H5''  DA B   3      46.720  49.770   9.690  1.00  0.00           H
ATOM   4958  C4'  DA B   3      46.910  51.730   9.000  1.00  0.00           C
ATOM   4959  H4'  DA B   3      47.900  51.430   8.650  1.00  0.00           H
ATOM   4960  O4'  DA B   3      46.340  52.630   8.040  1.00  0.00           O
ATOM   4961  C1'  DA B   3      46.790  53.940   8.340  1.00  0.00           C
ATOM   4962  H1'  DA B   3      47.550  54.330   7.670  1.00  0.00           H
ATOM   4963  N9   DA B   3      45.630  54.840   8.210  1.00  0.00           N
ATOM   4964  C8   DA B   3      44.280  54.630   8.620  1.00  0.00           C
ATOM   4965  H8   DA B   3      43.970  53.730   9.120  1.00  0.00           H
ATOM   4966  N7   DA B   3      43.530  55.610   8.350  1.00  0.00           N
ATOM   4967  C5   DA B   3      44.360  56.480   7.690  1.00  0.00           C
ATOM   4968  C6   DA B   3      44.220  57.770   7.100  1.00  0.00           C
ATOM   4969  N6   DA B   3      43.050  58.400   7.010  1.00  0.00           N
ATOM   4970  H61  DA B   3      42.920  59.230   6.450  1.00  0.00           H
ATOM   4971  H62  DA B   3      42.240  57.920   7.360  1.00  0.00           H
ATOM   4972  N1   DA B   3      45.250  58.420   6.630  1.00  0.00           N
ATOM   4973  C2   DA B   3      46.440  57.870   6.770  1.00  0.00           C
ATOM   4974  H2   DA B   3      47.260  58.390   6.300  1.00  0.00           H
ATOM   4975  N3   DA B   3      46.700  56.740   7.320  1.00  0.00           N
ATOM   4976  C4   DA B   3      45.640  56.100   7.790  1.00  0.00           C
ATOM   4977  C3'  DA B   3      46.840  52.470  10.300  1.00  0.00           C
ATOM   4978  H3'  DA B   3      47.570  52.060  11.000  1.00  0.00           H
ATOM   4979  C2'  DA B   3      47.230  53.830   9.810  1.00  0.00           C
ATOM   4980  H2'  DA B   3      46.990  54.640  10.490  1.00  0.00           H
ATOM   4981 H2''  DA B   3      48.320  53.920   9.790  1.00  0.00           H
ATOM   4982  O3'  DA B   3      45.540  52.560  10.900  1.00  0.00           O
ATOM   4983  P    DC B   4      45.240  52.070  12.400  1.00  0.00           P
ATOM   4984  OP1  DC B   4      46.060  50.890  12.650  1.00  0.00           O
ATOM   4985  OP2  DC B   4      43.770  52.140  12.620  1.00  0.00           O
ATOM   4986  O5'  DC B   4      45.740  53.260  13.330  1.00  0.00           O
ATOM   4987  C5'  DC B   4      47.140  53.290  13.730  1.00  0.00           C
ATOM   4988  H5'  DC B   4      47.660  52.750  12.940  1.00  0.00           H
ATOM   4989 H5''  DC B   4      47.320  52.670  14.610  1.00  0.00           H
ATOM   4990  C4'  DC B   4      47.920  54.700  13.780  1.00  0.00           C
ATOM   4991  H4'  DC B   4      48.910  54.580  14.200  1.00  0.00           H
ATOM   4992  O4'  DC B   4      47.980  55.400  12.560  1.00  0.00           O
ATOM   4993  C1'  DC B   4      47.820  56.780  12.900  1.00  0.00           C
ATOM   4994  H1'  DC B   4      48.670  57.000  13.550  1.00  0.00           H
ATOM   4995  N1   DC B   4      47.710  57.700  11.650  1.00  0.00           N
ATOM   4996  C6   DC B   4      46.620  57.650  10.830  1.00  0.00           C
ATOM   4997  H6   DC B   4      45.780  57.000  11.000  1.00  0.00           H
ATOM   4998  C5   DC B   4      46.430  58.740  10.020  1.00  0.00           C
ATOM   4999  H5   DC B   4      45.530  58.670   9.430  1.00  0.00           H
ATOM   5000  C4   DC B   4      47.510  59.730   9.910  1.00  0.00           C
ATOM   5001  N4   DC B   4      47.390  60.660   9.050  1.00  0.00           N
ATOM   5002  H41  DC B   4      48.200  61.260   9.110  1.00  0.00           H
ATOM   5003  H42  DC B   4      46.620  60.720   8.410  1.00  0.00           H
ATOM   5004  N3   DC B   4      48.480  59.760  10.760  1.00  0.00           N
ATOM   5005  C2   DC B   4      48.590  58.790  11.640  1.00  0.00           C
ATOM   5006  O2   DC B   4      49.470  58.970  12.480  1.00  0.00           O
ATOM   5007  C3'  DC B   4      47.140  55.660  14.690  1.00  0.00           C
ATOM   5008  H3'  DC B   4      46.360  55.100  15.200  1.00  0.00           H
ATOM   5009  C2'  DC B   4      46.610  56.750  13.820  1.00  0.00           C
ATOM   5010  H2'  DC B   4      45.640  56.510  13.380  1.00  0.00           H
ATOM   5011 H2''  DC B   4      46.520  57.650  14.420  1.00  0.00           H
ATOM   5012  O3'  DC B   4      48.080  56.130  15.680  1.00  0.00           O
ATOM   5013  P    DC B   5      47.700  56.940  17.140  1.00  0.00           P
ATOM   5014  OP1  DC B   5      46.340  56.530  17.460  1.00  0.00           O
ATOM   5015  OP2  DC B   5      48.720  56.710  18.150  1.00  0.00           O
ATOM   5016  O5'  DC B   5      47.700  58.480  16.860  1.00  0.00           O
ATOM   5017  C5'  DC B   5      48.760  59.120  16.070  1.00  0.00           C
ATOM   5018  H5'  DC B   5      49.130  58.470  15.280  1.00  0.00           H
ATOM   5019 H5''  DC B   5      49.620  59.390  16.690  1.00  0.00           H
ATOM   5020  C4'  DC B   5      48.050  60.310  15.440  1.00  0.00           C
ATOM   5021  H4'  DC B   5      48.830  60.970  15.060  1.00  0.00           H
ATOM   5022  O4'  DC B   5      47.250  59.960  14.340  1.00  0.00           O
ATOM   5023  C1'  DC B   5      46.370  61.060  14.110  1.00  0.00           C
ATOM   5024  H1'  DC B   5      46.960  61.880  13.710  1.00  0.00           H
ATOM   5025  N1   DC B   5      45.320  60.710  13.140  1.00  0.00           N
ATOM   5026  C6   DC B   5      44.430  59.680  13.410  1.00  0.00           C
ATOM   5027  H6   DC B   5      44.560  59.060  14.280  1.00  0.00           H
ATOM   5028  C5   DC B   5      43.370  59.460  12.550  1.00  0.00           C
ATOM   5029  H5   DC B   5      42.710  58.610  12.710  1.00  0.00           H
ATOM   5030  C4   DC B   5      43.260  60.350  11.460  1.00  0.00           C
ATOM   5031  N4   DC B   5      42.330  60.200  10.480  1.00  0.00           N
ATOM   5032  H41  DC B   5      42.380  60.820   9.680  1.00  0.00           H
ATOM   5033  H42  DC B   5      41.840  59.330  10.360  1.00  0.00           H
ATOM   5034  N3   DC B   5      44.190  61.250  11.130  1.00  0.00           N
ATOM   5035  C2   DC B   5      45.150  61.480  12.050  1.00  0.00           C
ATOM   5036  O2   DC B   5      45.950  62.450  11.860  1.00  0.00           O
ATOM   5037  C3'  DC B   5      47.100  61.140  16.410  1.00  0.00           C
ATOM   5038  H3'  DC B   5      46.910  60.600  17.340  1.00  0.00           H
ATOM   5039  C2'  DC B   5      45.920  61.390  15.450  1.00  0.00           C
ATOM   5040  H2'  DC B   5      45.080  60.760  15.760  1.00  0.00           H
ATOM   5041 H2''  DC B   5      45.590  62.430  15.510  1.00  0.00           H
ATOM   5042  O3'  DC B   5      47.670  62.390  16.750  1.00  0.00           O
ATOM   5043  P    DA B   6      48.900  62.540  17.850  1.00  0.00           P
ATOM   5044  OP1  DA B   6      50.100  62.160  17.050  1.00  0.00           O
ATOM   5045  OP2  DA B   6      48.550  61.840  19.080  1.00  0.00           O
ATOM   5046  O5'  DA B   6      49.070  64.090  18.290  1.00  0.00           O
ATOM   5047  C5'  DA B   6      49.330  65.140  17.410  1.00  0.00           C
ATOM   5048  H5'  DA B   6      48.790  64.920  16.480  1.00  0.00           H
ATOM   5049 H5''  DA B   6      50.360  65.100  17.060  1.00  0.00           H
ATOM   5050  C4'  DA B   6      48.930  66.520  17.970  1.00  0.00           C
ATOM   5051  H4'  DA B   6      49.310  67.240  17.250  1.00  0.00           H
ATOM   5052  O4'  DA B   6      47.570  66.720  17.970  1.00  0.00           O
ATOM   5053  C1'  DA B   6      47.130  67.230  19.230  1.00  0.00           C
ATOM   5054  H1'  DA B   6      47.360  68.290  19.370  1.00  0.00           H
ATOM   5055  N9   DA B   6      45.680  67.050  19.500  1.00  0.00           N
ATOM   5056  C8   DA B   6      45.100  66.040  20.230  1.00  0.00           C
ATOM   5057  H8   DA B   6      45.520  65.220  20.790  1.00  0.00           H
ATOM   5058  N7   DA B   6      43.830  66.220  20.260  1.00  0.00           N
ATOM   5059  C5   DA B   6      43.520  67.350  19.550  1.00  0.00           C
ATOM   5060  C6   DA B   6      42.410  68.170  19.430  1.00  0.00           C
[truncated: 237,881 more chars]
